# Supplementary material for: In situ formation of adaptive electronic skin in 2 seconds enabled by metal coordination
Source: Nat Commun. 2026 May 16;17:6496. doi: 10.1038/s41467-026-73303-w (PMC13377055; doi:10.1038/s41467-026-73303-w)
Supplement: Supplementary file 6 — Source Data [file 41467_2026_73303_MOESM6_ESM.xlsx]

## Sheet: Fig. 2a
Wavelength	Cu(II)	CMC	CMC-Cu(II)
500	0.002	0.0018	0.0037
499	0.0018	0.0017	0.0038
498	0.0018	0.0018	0.0038
497	0.0017	0.0017	0.0038
496	0.0015	0.0018	0.0039
495	0.0017	0.0021	0.0041
494	0.0016	0.0018	0.0037
493	0.0014	0.0017	0.0039
492	0.0017	0.0017	0.0038
491	0.0016	0.0016	0.0039
490	0.0016	0.0016	0.0039
489	0.0016	0.0019	0.004
488	0.0015	0.0019	0.0041
487	0.0017	0.0019	0.0039
486	0.0017	0.0019	0.0039
485	0.0016	0.0023	0.004
484	0.0015	0.0019	0.004
483	0.0016	0.002	0.0039
482	0.0013	0.0018	0.004
481	0.0013	0.002	0.0041
480	0.0013	0.002	0.004
479	0.0013	0.0019	0.004
478	0.0012	0.0022	0.004
477	0.0013	0.0021	0.0039
476	0.0013	0.0023	0.0039
475	0.0015	0.0022	0.0041
474	0.0013	0.002	0.0041
473	0.0015	0.0021	0.0041
472	0.0015	0.0021	0.0042
471	0.0013	0.0021	0.0042
470	0.0015	0.0021	0.0047
469	0.0013	0.0022	0.0044
468	0.0013	0.0022	0.0044
467	0.0011	0.0024	0.0042
466	0.0012	0.0024	0.0043
465	0.0015	0.0024	0.0041
464	0.0016	0.0023	0.0043
463	0.0012	0.0022	0.0042
462	0.0016	0.0025	0.0042
461	0.0015	0.0027	0.0043
460	0.0015	0.0023	0.0046
459	0.0014	0.0022	0.0044
458	0.0012	0.0023	0.0043
457	0.0011	0.0024	0.0043
456	0.0013	0.0024	0.0041
455	0.0014	0.0024	0.0041
454	0.0014	0.0023	0.0042
453	0.0015	0.002	0.0044
452	0.0013	0.0021	0.0045
451	0.0012	0.002	0.0044
450	0.0011	0.0023	0.0042
449	0.0011	0.0021	0.0043
448	0.0009	0.0022	0.0044
447	0.0008	0.0023	0.0044
446	0.0011	0.0023	0.0044
445	0.0007	0.0025	0.0045
444	0.001	0.0023	0.0042
443	0.0014	0.0023	0.0044
442	0.001	0.0025	0.0042
441	0.0012	0.0022	0.0044
440	0.001	0.0024	0.0044
439	0.0011	0.0024	0.0043
438	0.0011	0.0025	0.0043
437	0.001	0.0025	0.0046
436	0.001	0.0024	0.0047
435	0.0013	0.0025	0.0046
434	0.0012	0.0025	0.0047
433	0.0011	0.0025	0.0048
432	0.0013	0.0028	0.0046
431	0.0012	0.0024	0.0048
430	0.0014	0.0026	0.005
429	0.0012	0.0024	0.0049
428	0.0013	0.0026	0.0048
427	0.0014	0.0027	0.0051
426	0.0012	0.0025	0.0051
425	0.0011	0.0027	0.005
424	0.0011	0.0026	0.005
423	0.0014	0.0026	0.005
422	0.0015	0.0027	0.0052
421	0.0015	0.0027	0.0052
420	0.0015	0.0027	0.0052
419	0.0016	0.0027	0.0052
418	0.0016	0.0028	0.0051
417	0.0017	0.0028	0.005
416	0.0017	0.0028	0.005
415	0.0015	0.003	0.0052
414	0.0019	0.003	0.0052
413	0.0017	0.0029	0.0052
412	0.0017	0.0031	0.0054
411	0.002	0.0032	0.0053
410	0.0021	0.003	0.0051
409	0.0019	0.003	0.0052
408	0.0021	0.0031	0.0052
407	0.0021	0.0029	0.0051
406	0.002	0.0029	0.0052
405	0.0027	0.003	0.0056
404	0.0023	0.003	0.0054
403	0.0028	0.0034	0.0056
402	0.0028	0.0032	0.0058
401	0.0022	0.0035	0.0056
400	0.0026	0.0036	0.0058
399	0.0026	0.0031	0.0057
398	0.0029	0.0033	0.0058
397	0.0028	0.0034	0.0059
396	0.0028	0.0033	0.0059
395	0.0022	0.0035	0.0061
394	0.0031	0.0035	0.006
393	0.0026	0.0036	0.0062
392	0.0025	0.0039	0.0062
391	0.0027	0.0035	0.0062
390	0.0028	0.0037	0.0065
389	0.0028	0.0036	0.0063
388	0.0024	0.0037	0.0063
387	0.0025	0.0037	0.0063
386	0.0028	0.0039	0.0067
385	0.0028	0.004	0.0065
384	0.0025	0.0038	0.0065
383	0.0024	0.0039	0.0065
382	0.0023	0.0037	0.0067
381	0.0022	0.0038	0.0069
380	0.0022	0.0044	0.0071
379	0.0024	0.0043	0.0069
378	0.0021	0.0042	0.0068
377	0.0021	0.0042	0.0068
376	0.0019	0.0045	0.0068
375	0.0025	0.0047	0.0071
374	0.0024	0.0045	0.0074
373	0.0018	0.0046	0.007
372	0.0018	0.0046	0.0073
371	0.0023	0.0049	0.0073
370	0.0017	0.0049	0.0072
369	0.0016	0.0049	0.0075
368	0.0017	0.005	0.0082
367	0.0017	0.0055	0.0081
366	0.0015	0.0052	0.0083
365	0.0017	0.0057	0.0082
364	0.0014	0.0055	0.0084
363	0.0018	0.0053	0.0083
362	0.0016	0.0054	0.0086
361	0.0015	0.0055	0.0086
360	0.0019	0.0057	0.0087
359	0.0019	0.0055	0.0088
358	0.0019	0.0058	0.0089
357	0.0019	0.0056	0.0089
356	0.002	0.0054	0.0092
355	0.0021	0.0057	0.0093
354	0.0018	0.0058	0.0094
353	0.0021	0.0058	0.0097
352	0.0023	0.0061	0.0102
351	0.0023	0.0062	0.0101
350	0.0025	0.0063	0.0101
349	0.0021	0.0062	0.0106
348	0.0023	0.0065	0.0106
347	0.0024	0.0065	0.0107
346	0.0022	0.0063	0.0112
345	0.0028	0.0066	0.0114
344	0.0028	0.0066	0.0115
343	0.0027	0.0066	0.0117
342	0.0019	0.007	0.0118
341	0.0024	0.0066	0.0124
340	0.0028	0.0069	0.0126
339	0.0034	0.0069	0.0125
338	0.0033	0.0066	0.0135
337	0.0033	0.0066	0.0148
336	0.0033	0.0069	0.0154
335	0.0039	0.0066	0.0157
334	0.0037	0.0063	0.0163
333	0.0037	0.0066	0.0166
332	0.0027	0.0067	0.0171
331	0.003	0.0069	0.0172
330	0.0033	0.0071	0.0173
329	0.0035	0.007	0.0184
328	0.0039	0.0075	0.0187
327	0.0041	0.0074	0.0187
326	0.0041	0.0078	0.0201
325	0.0046	0.0088	0.0214
324	0.0045	0.0088	0.0224
323	0.0044	0.0089	0.0235
322	0.0042	0.0096	0.0254
321	0.0042	0.0098	0.026
320	0.0036	0.0105	0.0274
319	0.0041	0.0103	0.0287
318	0.0045	0.0106	0.0303
317	0.0046	0.0109	0.032
316	0.0044	0.0113	0.0339
315	0.0045	0.0112	0.0356
314	0.0047	0.0113	0.0377
313	0.0043	0.0117	0.04
312	0.005	0.0117	0.0415
311	0.0053	0.012	0.0438
310	0.0053	0.0125	0.0473
309	0.005	0.0134	0.0504
308	0.0056	0.014	0.0536
307	0.0062	0.0142	0.0566
306	0.006	0.0148	0.0604
305	0.0065	0.0144	0.0644
304	0.0061	0.0152	0.0691
303	0.0065	0.0158	0.0742
302	0.0069	0.0167	0.079
301	0.0072	0.0176	0.0829
300	0.0075	0.0179	0.0883
299	0.0077	0.0185	0.0935
298	0.0083	0.0191	0.0995
297	0.0085	0.0198	0.1063
296	0.0089	0.0205	0.1137
295	0.0098	0.0217	0.1225
294	0.0095	0.0227	0.1326
293	0.0099	0.0236	0.1419
292	0.0102	0.0246	0.1511
291	0.0106	0.0253	0.1602
290	0.0109	0.0263	0.1691
289	0.0112	0.0276	0.1797
288	0.0114	0.0282	0.1912
287	0.012	0.0293	0.203
286	0.0125	0.0302	0.2163
285	0.013	0.0311	0.2329
284	0.0132	0.0326	0.2508
283	0.0142	0.0339	0.2699
282	0.0144	0.0353	0.2879
281	0.0151	0.0361	0.3046
280	0.0156	0.037	0.3209
279	0.0162	0.038	0.3396
278	0.017	0.0385	0.3595
277	0.0176	0.0395	0.3798
276	0.0174	0.0403	0.4016
275	0.0175	0.0415	0.4263
274	0.0185	0.0422	0.4542
273	0.0191	0.0437	0.4831
272	0.0201	0.0447	0.5117
271	0.0206	0.0463	0.5415
270	0.0208	0.0467	0.5686
269	0.0219	0.0481	0.5935
268	0.0227	0.0489	0.6232
267	0.0233	0.0496	0.6527
266	0.0239	0.0504	0.6839
265	0.0249	0.0517	0.7146
264	0.026	0.0521	0.7455
263	0.027	0.0529	0.7806
262	0.0278	0.054	0.8137
261	0.029	0.0544	0.8475
260	0.0309	0.0559	0.8791
259	0.0321	0.0562	0.91
258	0.0327	0.0571	0.9409
257	0.0339	0.0582	0.9703
256	0.0357	0.0588	1
255	0.0376	0.0592	1.031
254	0.0388	0.0601	1.0571
253	0.04	0.0609	1.0796
252	0.0418	0.0613	1.1027
251	0.0438	0.0622	1.1255
250	0.0456	0.0625	1.145
249	0.0498	0.0629	1.1628
248	0.053	0.0633	1.1798
247	0.0569	0.0639	1.1945
246	0.0612	0.0644	1.2064
245	0.0657	0.0652	1.2146
244	0.0723	0.0654	1.2212
243	0.0789	0.0656	1.2247
242	0.0856	0.0658	1.2256
241	0.0928	0.0661	1.2237
240	0.1015	0.0665	1.2204
239	0.1124	0.0674	1.2144
238	0.1247	0.0682	1.2063
237	0.1394	0.069	1.1951
236	0.1568	0.0702	1.1808
235	0.1784	0.0723	1.1642
234	0.2023	0.0747	1.1442
233	0.2271	0.0774	1.1215
232	0.2539	0.0802	1.1001
231	0.2809	0.0828	1.0793
230	0.3089	0.0864	1.0593
229	0.3403	0.0896	1.0351
228	0.376	0.0941	1.0113
227	0.4163	0.0999	0.9841
226	0.4622	0.1063	0.9557
225	0.5146	0.1142	0.9246
224	0.5754	0.1243	0.891
223	0.6364	0.1355	0.8597
222	0.6935	0.1473	0.8304
221	0.748	0.1603	0.8026
220	0.8024	0.1742	0.7762
219	0.8592	0.1908	0.7476
218	0.9174	0.2091	0.7207
217	0.9752	0.2302	0.6932
216	1.0319	0.2539	0.6637
215	1.0957	0.2831	0.6322
214	1.1578	0.3157	0.5988
213	1.2211	0.3556	0.5644
212	1.2779	0.4011	0.5287
211	1.3274	0.4457	0.4953
210	1.3692	0.4916	0.4634
209	1.4089	0.5392	0.432
208	1.4452	0.5976	0.3948
207	1.4801	0.6614	0.3573
206	1.5079	0.7271	0.3175
205	1.5334	0.8015	0.2767
204	1.5594	0.8831	0.23
203	1.5856	0.9822	0.1786
202	1.6075	1.0894	0.1258
201	1.626	1.2144	0.0691
200	1.6533	1.345	0.0112
199	1.6812	1.4847	-0.0511
198	1.7117	1.6332	-0.1049
197	1.7502	1.7915	-0.1363
196	1.8059	1.9239	-0.1514
195	1.8691	2.0331	-0.095
194	1.9116	2.0505	0.0013
193	1.8817	1.9822	0.1463
192	1.8905	1.9359	0.2157
191	1.8234	1.794	0.3189
190	1.6589	1.6214	0.4242

## Sheet: Fig. 2b
CMC							CMC-Cu
Binding energy	Original data	C=O	C-O	Background	Envelope		Binding energy	Original data	C=O	C-O	Background	Envelope
545.08	18578.9	18578.9	18578.9	18578.9	18578.9		545.08	8232.03	8232.03	8232.04	8232.03	8232.04
544.98	17869.3	17869.3	17869.3	17869.3	17869.3		544.98	8444.12	8444.12	8444.13	8444.12	8444.13
544.88	17911.7	17911.7	17911.7	17911.7	17911.7		544.88	8110.65	8110.65	8110.66	8110.65	8110.66
544.78	17784.6	17784.6	17784.6	17784.6	17784.6		544.78	8289.63	8289.63	8289.64	8289.63	8289.64
544.68	17519.9	17519.9	17519.9	17519.9	17519.9		544.68	8195.79	8195.79	8195.8	8195.79	8195.8
544.58	17299.7	17299.7	17299.7	17299.7	17299.7		544.58	8334.29	8334.29	8334.3	8334.29	8334.3
544.48	17426.9	17426.9	17426.9	17426.9	17426.9		544.48	8045.74	8045.74	8045.75	8045.74	8045.75
544.38	17337.1	17337.1	17337.1	17337.1	17337.1		544.38	7924.75	7924.75	7924.76	7924.75	7924.76
544.28	17333.2	17333.2	17333.2	17333.2	17333.2		544.28	8202.66	8202.66	8202.67	8202.66	8202.67
544.18	17300.3	17300.3	17300.3	17300.3	17300.3		544.18	8096.63	8096.63	8096.65	8096.63	8096.65
544.08	17028.9	17028.9	17028.9	17028.9	17028.9		544.08	8143.61	8143.61	8143.63	8143.61	8143.63
543.98	16966.6	16966.6	16966.6	16966.6	16966.6		543.98	7985.45	7985.45	7985.47	7985.45	7985.47
543.88	16914.5	16914.5	16914.5	16914.5	16914.5		543.88	7981.07	7981.07	7981.09	7981.07	7981.09
543.78	16499.6	16499.6	16499.6	16499.6	16499.6		543.78	7810.96	7810.96	7810.98	7810.96	7810.98
543.68	16627.3	16627.3	16627.3	16627.3	16627.3		543.68	7741.16	7741.16	7741.19	7741.16	7741.19
543.58	16928	16928	16928	16928	16928		543.58	7719.05	7719.05	7719.08	7719.05	7719.08
543.48	16601.8	16601.8	16601.8	16601.8	16601.8		543.48	7735.88	7735.88	7735.91	7735.88	7735.91
543.38	16621.8	16621.8	16621.8	16621.8	16621.8		543.38	7450.54	7450.54	7450.57	7450.54	7450.57
543.28	16514.1	16514.1	16514.1	16514.1	16514.1		543.28	7503.75	7503.75	7503.79	7503.75	7503.79
543.18	16107.2	16107.2	16107.2	16107.2	16107.2		543.18	7430.29	7430.29	7430.33	7430.29	7430.33
543.08	15966	15966	15966	15966	15966		543.08	7438.16	7438.16	7438.21	7438.16	7438.21
542.98	15780.8	15780.8	15780.8	15780.8	15780.8		542.98	7428.73	7428.73	7428.78	7428.73	7428.78
542.88	15720.1	15720.1	15720.1	15720.1	15720.1		542.88	7663.55	7663.55	7663.61	7663.55	7663.61
542.78	16047.8	16047.8	16047.8	16047.8	16047.8		542.78	7321.72	7321.72	7321.78	7321.72	7321.78
542.68	15895.6	15895.6	15895.6	15895.6	15895.6		542.68	6980.45	6980.45	6980.52	6980.45	6980.52
542.58	15387.8	15387.8	15387.8	15387.8	15387.8		542.58	7087.58	7087.58	7087.65	7087.58	7087.65
542.48	15524.4	15524.4	15524.4	15524.4	15524.4		542.48	7295.42	7295.42	7295.5	7295.42	7295.5
542.38	15489	15489	15489	15489	15489		542.38	7196.3	7196.3	7196.39	7196.3	7196.39
542.28	15326.7	15326.7	15326.7	15326.7	15326.7		542.28	7141.43	7141.43	7141.53	7141.43	7141.53
542.18	15137.7	15137.7	15137.7	15137.7	15137.7		542.18	6981.23	6981.23	6981.35	6981.23	6981.35
542.08	15153.1	15153.1	15153.1	15153.1	15153.1		542.08	7152.12	7152.12	7152.25	7152.12	7152.25
541.98	14769.9	14769.9	14769.9	14769.9	14769.9		541.98	6742.3	6742.3	6742.44	6742.3	6742.44
541.88	15027.9	15027.9	15027.9	15027.9	15027.9		541.88	7305.89	7305.89	7306.04	7305.89	7306.04
541.78	14947	14947	14947	14947	14947		541.78	6828.55	6828.55	6828.71	6828.55	6828.71
541.68	15160.9	15160.9	15160.9	15160.9	15161		541.68	6777.71	6777.71	6777.9	6777.71	6777.9
541.58	14609.8	14609.8	14609.9	14609.8	14609.9		541.58	6696.13	6696.13	6696.35	6696.13	6696.35
541.48	14715.7	14715.7	14715.8	14715.7	14715.8		541.48	6576.83	6576.83	6577.08	6576.83	6577.08
541.38	15005.5	15005.5	15005.6	15005.5	15005.6		541.38	6875.4	6875.4	6875.68	6875.4	6875.68
541.28	14546.6	14546.6	14546.7	14546.6	14546.7		541.28	6945.45	6945.45	6945.76	6945.45	6945.76
541.18	14172.8	14172.8	14172.9	14172.8	14172.9		541.18	6710.16	6710.16	6710.5	6710.16	6710.5
541.08	14510.7	14510.7	14510.8	14510.7	14510.8		541.08	6688.79	6688.79	6689.16	6688.79	6689.16
540.98	14161.4	14161.4	14161.5	14161.4	14161.5		540.98	6646.87	6646.87	6647.28	6646.87	6647.28
540.88	14631	14631	14631.1	14631	14631.1		540.88	6465.36	6465.36	6465.84	6465.36	6465.84
540.78	14332.2	14332.2	14332.3	14332.2	14332.4		540.78	6510.61	6510.61	6511.16	6510.61	6511.16
540.68	14073.7	14073.7	14073.9	14073.7	14073.9		540.68	6684.86	6684.86	6685.49	6684.86	6685.49
540.58	13981.6	13981.6	13981.8	13981.6	13981.8		540.58	6546.06	6546.06	6546.76	6546.06	6546.76
540.48	14321.7	14321.7	14321.9	14321.7	14321.9		540.48	6614.96	6614.96	6615.73	6614.96	6615.73
540.38	14066.9	14066.9	14067.2	14066.9	14067.2		540.38	6457.46	6457.46	6458.31	6457.46	6458.31
540.28	13837.7	13837.7	13838	13837.7	13838		540.28	6357.2	6357.2	6358.12	6357.2	6358.12
540.18	14139.4	14139.4	14139.7	14139.4	14139.8		540.18	6421.46	6421.46	6422.51	6421.46	6422.51
540.08	13673.8	13673.8	13674.2	13673.8	13674.2		540.08	6086.5	6086.5	6087.74	6086.5	6087.74
539.98	13769.6	13769.6	13770	13769.6	13770.1		539.98	6374.44	6374.44	6375.87	6374.44	6375.87
539.88	14094.6	14094.6	14095.1	14094.6	14095.1		539.88	6450.21	6450.21	6451.83	6450.21	6451.83
539.78	13720.2	13720.2	13720.8	13720.2	13720.8		539.78	6089.2	6089.2	6091.01	6089.2	6091.01
539.68	13404.9	13404.9	13405.6	13404.9	13405.6		539.68	5938.74	5938.74	5940.74	5938.74	5940.74
539.58	13389.4	13389.5	13390.2	13389.4	13390.2		539.58	5993.88	5993.88	5996.07	5993.88	5996.07
539.48	13614.4	13614.5	13615.3	13614.4	13615.3		539.48	5973.84	5973.84	5976.22	5973.84	5976.22
539.38	13756.1	13756.2	13757.1	13756.1	13757.1		539.38	5712.66	5712.66	5715.48	5712.66	5715.48
539.28	13545.8	13545.9	13547	13545.8	13547.1		539.28	6161.26	6161.26	6164.58	6161.26	6164.58
539.18	12952.6	12952.7	12954	12952.6	12954.1		539.18	6053.94	6053.94	6057.75	6053.94	6057.76
539.08	13905.2	13905.3	13906.8	13905.2	13906.9		539.08	6361.19	6361.19	6365.5	6361.19	6365.5
538.98	12883.6	12883.7	12885.4	12883.6	12885.6		538.98	6025.66	6025.66	6030.47	6025.66	6030.47
538.88	13191.3	13191.4	13193.4	13191.3	13193.5		538.88	5823.07	5823.07	5828.38	5823.07	5828.38
538.78	13080.3	13080.4	13082.6	13080.3	13082.8		538.78	5890.76	5890.76	5896.57	5890.76	5896.57
538.68	13066	13066.2	13068.9	13066	13069.1		538.68	5809.04	5809.04	5815.44	5809.04	5815.44
538.58	13238.2	13238.4	13241.7	13238.2	13241.9		538.58	5926.13	5926.13	5933.84	5926.13	5933.85
538.48	13178.9	13179.1	13182.9	13178.9	13183.1		538.48	5874.32	5874.32	5883.35	5874.32	5883.35
538.38	12527.2	12527.5	12531.8	12527.2	12532		538.38	5880.15	5880.16	5890.49	5880.15	5890.5
538.28	12711	12711.3	12716.1	12711	12716.4		538.28	5958.62	5958.63	5970.28	5958.62	5970.28
538.18	13127.8	13128.1	13133.5	13127.8	13133.9		538.18	5729.91	5729.92	5742.88	5729.91	5742.89
538.08	12910.9	12911.3	12918.1	12910.9	12918.5		538.08	5728.47	5728.48	5742.75	5728.47	5742.76
537.98	12542.5	12543	12551.2	12542.5	12551.6		537.98	5636.76	5636.77	5652.36	5636.76	5652.37
537.88	12835.5	12836	12845.7	12835.5	12846.2		537.88	5621.79	5621.8	5639.61	5621.79	5639.62
537.78	12635.1	12635.7	12646.7	12635.1	12647.3		537.78	5483.81	5483.82	5505.08	5483.81	5505.09
537.68	12547.1	12547.8	12560.2	12547.1	12560.9		537.68	5441.57	5441.59	5466.29	5441.57	5466.3
537.58	12595	12595.8	12609.6	12595	12610.4		537.58	5472.04	5472.06	5500.2	5472.04	5500.22
537.48	12863.6	12864.5	12881.9	12863.6	12882.8		537.48	5601.68	5601.7	5633.29	5601.68	5633.31
537.38	12640.5	12641.6	12662.7	12640.5	12663.7		537.38	5592.18	5592.2	5627.24	5592.18	5627.27
537.28	12818.7	12820	12844.8	12818.7	12846		537.28	5376.55	5376.58	5415.06	5376.55	5415.09
537.18	12850.3	12851.8	12880.3	12850.3	12881.7		537.18	5381.85	5381.88	5423.81	5381.85	5423.84
537.08	12715.6	12717.3	12749.4	12715.6	12751.2		537.08	5567.65	5567.69	5617.07	5567.65	5617.11
536.98	13349.2	13351.1	13386.9	13349.2	13388.9		536.98	5436.08	5436.13	5494.43	5436.08	5494.48
536.88	13521.3	13523.4	13568.1	13521.3	13570.3		536.88	5244.39	5244.44	5311.67	5244.39	5311.73
536.78	13580.8	13583.3	13637.8	13580.8	13640.3		536.78	5336.75	5336.81	5412.96	5336.75	5413.03
536.68	13548.4	13551.5	13615.6	13548.4	13618.7		536.68	5466.27	5336.75	5421.82	5336.67	5421.89
536.58	13567.1	13570.7	13644.5	13567.1	13648.2		536.58	5515.68	5336.66	5430.64	5336.56	5430.73
536.48	14037.9	14042.1	14125.6	14037.9	14129.7		536.48	5399.65	5336.63	5439.53	5336.52	5439.64
536.38	14491.8	14496.6	14589.7	14491.8	14594.4		536.38	5478.13	5336.57	5448.94	5336.44	5449.07
536.28	14477	14587.2	14701.6	14581.9	14706.9		536.28	5429.18	5336.53	5471.77	5336.38	5471.92
536.18	14777.4	14587.5	14727.6	14581.5	14733.6		536.18	5472.71	5336.47	5494.57	5336.3	5494.75
536.08	15445.4	14587.3	14752.4	14579.9	14759.9		536.08	5553.51	5336.39	5517.33	5336.16	5517.55
535.98	15553.1	14587	14777	14578	14785.9		535.98	5533.61	5336.31	5540.09	5336.04	5540.36
535.88	15467	14586.8	14801.7	14576.3	14812.2		535.88	5682.6	5336.15	5562.76	5335.83	5563.08
535.78	16294.5	14585	14824.8	14573	14836.8		535.78	5535.09	5336.07	5585.53	5335.71	5585.89
535.68	16125.2	14583.6	14873.6	14570.1	14887		535.68	5787.77	5335.86	5608.14	5335.43	5608.56
535.58	16615.8	14581.2	14937.4	14566.2	14952.3		535.58	5743.91	5335.73	5635.42	5335.18	5635.97
535.48	16937.1	14580.1	15000.5	14561.7	15018.9		535.48	5529.34	5335.74	5674.63	5335.07	5675.3
535.38	17023.8	14579.4	15063.5	14557	15085.9		535.38	5676.28	5335.65	5719.03	5334.86	5719.82
535.28	17174	14578.3	15126.3	14552	15152.5		535.28	5654.59	5335.58	5769.44	5334.66	5770.36
535.18	17676.5	14576.3	15188	14546.1	15218.2		535.18	5513.39	5335.59	5826.84	5334.55	5827.88
535.08	17665.8	14574.3	15270.6	14540.2	15304.8		535.08	5809.09	5335.63	5892.02	5334.26	5893.38
534.98	17526.4	14572.6	15387.5	14534.5	15425.6		534.98	5903.97	5335.61	5966.39	5333.91	5968.08
534.88	17618	14573.6	15525.4	14528.6	15570.3		534.88	5971.86	5335.54	6051.59	5333.52	6053.6
534.78	17344.3	14578.5	15688.7	14523.3	15743.9		534.78	6102.87	5335.4	6149.41	5333.05	6151.75
534.68	17300.4	14583.4	15882.3	14518	15947.7		534.68	6570.24	5334.96	6261.99	5332.3	6264.66
534.58	17635.7	14587.6	16111.4	14512.1	16186.9		534.58	6415.01	5335.05	6392.62	5331.64	6396.03
534.48	17281.4	14592.6	16385.6	14506.8	16471.3		534.48	6499.26	5335.19	6544.76	5330.92	6549.03
534.38	17332	14597.4	16714.2	14501.5	16810.2		534.38	6634.82	5335.25	6723.03	5330.13	6728.16
534.28	16894.4	14605.6	17112.2	14496.9	17220.9		534.28	7068.99	5335.04	6932.71	5329.07	6938.68
534.18	17462.9	14626.1	17595.3	14491.3	17730.1		534.18	7325.1	5334.67	7180.9	5327.85	7187.72
534.08	18446.2	14644.7	18186.2	14483.7	18347.2		534.08	7550.46	5335.01	7476.37	5326.49	7484.89
533.98	18466.3	14663.3	18918.4	14476.2	19105.5		533.98	8073.29	5335.54	7829.81	5324.81	7840.54
533.88	19358.7	14680.1	19830.9	14466.9	20044.1		533.88	8479.52	5335.82	8254.92	5322.88	8267.86
533.78	19952.6	14695.8	20979.4	14456.5	21218.8		533.78	8857.88	5335.86	8767.1	5320.72	8782.25
533.68	21638.6	14708.3	22428	14442.8	22693.4		533.68	9616	5335.45	9384.5	5318.1	9401.85
533.58	23560.3	14731.5	24263.6	14425.5	24569.7		533.58	10253	5336.13	10128	5315.08	10149.1
533.48	25691.4	14759.7	26580.3	14404.1	26935.9		533.48	11320.5	5338.12	11020.4	5311.41	11047.1
533.38	28979	14789.9	29488.7	14376.4	29902.2		533.38	12298.9	5339.51	12086.5	5307.15	12118.9
533.28	32909.7	14822.4	33094.9	14341.1	33576.1		533.28	13373	5340.23	13348.5	5302.22	13386.5
533.18	37497.7	14857.7	37498.1	14297.1	38058.8		533.18	15054.1	5339.93	14826.3	5296.26	14870
533.08	43156.6	14896.3	42762.4	14242.3	43416.4		533.08	16824.6	5339.35	16535	5289.22	16585.1
532.98	49413.7	14940	48896.9	14175.4	49661.4		532.98	18529.4	5341.31	18481.2	5281.13	18541.4
532.88	57681.5	14988.8	55833.3	14092.7	56729.4		532.88	20758.3	5343.95	20660.5	5271.67	20732.7
532.78	65222.3	15049.1	63402.9	13995.5	64456.5		532.78	22540.6	5348.03	23051	5261.12	23137.9
532.68	73299.2	15126.7	71332.9	13882.8	72576.8		532.68	25898.7	5353.19	25614.2	5248.52	25718.9
532.58	80456.4	15231.6	79243.8	13756.3	80719.1		532.58	28265	5360.84	28294.4	5234.45	28420.8
532.48	88778.7	15373.1	86670.7	13613.6	88430.2		532.48	30998.8	5371.82	31017.1	5218.71	31170.2
532.38	94561.9	15570.9	93123.9	13459.8	95235		532.38	33348.8	5387.86	33691.4	5201.53	33877.8
532.28	101694	15841.4	98111.9	13292.1	100661		532.28	36647.9	5410.42	36214.8	5182.32	36442.9
532.18	104932	16216.3	101242	13117.9	104340		532.18	38695.7	5443.08	38481.2	5161.84	38762.4
532.08	105998	16729.8	102244	12941.3	106033		532.08	40577.2	5489.86	40386.5	5140.21	40736.1
531.98	104688	17420.5	101022	12766.9	105676		531.98	42634.7	5556.19	41836	5117.3	42274.9
531.88	102640	18329.2	97671.8	12596.1	103405		531.88	43630.3	5649.92	42752.9	5093.77	43309.1
531.78	98931.4	19499.9	92447.9	12432	99515.8		531.78	43956.4	5780.81	43091.1	5070.03	43801.9
531.68	94875.4	20969.1	85762.4	12275.3	94456.2		531.68	43907.9	5960.6	42831.6	5046.3	43745.9
531.58	88544	22770.4	78087.7	12130.3	88727.8		531.58	43206.2	6202.32	41987.3	5022.99	43166.7
531.48	82822.5	24914.4	69931.3	11995.9	82849.8		531.48	42379	6518.37	40600.6	5000.17	42118.8
531.38	77197.2	27385.9	61754.1	11872	77268.1		531.38	40296.2	6919.21	38740.9	4978.6	40681.5
531.28	73205.3	30137.3	53938.2	11755.4	72320.1		531.28	38137.2	7408.53	36501.5	4958.35	38951.7
531.18	69568.1	33084.3	46765.7	11645.5	68204.4		531.18	37338.5	7978.48	33984.4	4938.56	37024.3
531.08	65013.6	36107	40410.7	11544.1	64973.6		531.08	34898.6	8610.14	31297.5	4920.26	34987.4
530.98	62084.9	39048.4	34941.7	11448	62542.1		530.98	33053.6	9268.5	28543.7	4903.07	32909.2
530.88	60271.8	41730	30352.2	11355.2	60727		530.88	30932.7	9905.49	25817.3	4887.17	30835.6
530.78	58694.3	43972.4	26573	11265.2	59280.2		530.78	28795.1	10464.9	23196.5	4872.56	28788.8
530.68	57339	45607.5	23512.7	11177.6	57942.5		530.68	27104.4	10889.8	20741	4858.98	26771.9
530.58	56634.1	46504.9	21053.4	11091.2	56467.1		530.58	24805.4	11132.9	18492.9	4846.8	24779
530.48	54364.7	46593.7	19094.1	11009	54678.9		530.48	22755.9	11165.5	16476.4	4835.86	22806
530.38	52626.6	45855.2	17530.6	10929.9	52455.9		530.38	20908.5	10982.5	14700.6	4826.04	20857
530.28	50385.2	44344.1	16281.2	10854.9	49770.4		530.28	18416.1	10603.4	13160.4	4817.73	18946
530.18	46870	42174.5	15278.1	10786.4	46666.2		530.18	17128.1	10069.2	11841.6	4810.21	17100.6
530.08	43023.6	39496.8	14467.5	10725.1	43239.2		530.08	15171.8	9434.41	10725.1	4803.88	15355.6
529.98	39940.1	36488.7	13806.1	10669.6	39625.2		529.98	14025.2	8755.83	9788.02	4798.25	13745.6
529.88	36092.8	33331.4	13263.1	10621.3	35973.2		529.88	12227.2	8086.21	9007.27	4793.71	12299.8
529.78	32998.6	30188.1	12813.6	10578.7	32423		529.78	10928.1	7465.55	8358.51	4789.96	11034.1
529.68	28959.3	27196.3	12440.7	10543.8	29093.2		529.68	10423.1	6919.14	7819.95	4786.52	9952.57
529.58	26337.9	24451.5	12128.5	10513.8	26066.2		529.58	9326.78	6459.41	7373.03	4783.75	9048.69
529.48	22975	22017.6	11867.3	10490.1	23394.8		529.48	8213.57	6086.12	7001.6	4781.65	8306.07
529.38	20987.1	19916.7	11646.6	10470.1	21093.2		529.38	7731.2	5791.29	6691.62	4779.85	7703.06
529.28	19001.2	18145.9	11460	10453.9	19151.9		529.28	7140.37	5563.5	6431.52	4778.41	7216.61
529.18	17136.1	16684.7	11302.2	10441.2	17545.7		529.18	6641.94	5389.79	6212.09	4777.27	6824.61
529.08	16108.8	15495.5	11167.7	10430.4	16232.8		529.08	6424.21	5257.89	6025.81	4776.26	6507.43
528.98	15318.9	14538.1	11067.1	10421.2	15184		528.98	5980.47	5157.77	5867.01	4775.53	6249.25
528.88	13983.5	13774.9	10992.6	10414.4	14353.2		528.88	5733.44	5081.27	5730.9	4774.94	6037.23
528.78	13419.9	13166.7	10919.2	10408.7	13677.3		528.78	5498.19	5022.16	5613.58	4774.5	5861.24
528.68	12789.2	12681.7	10847	10404.1	13124.6		528.68	5571.67	4975.77	5511.82	4774.01	5713.58
528.58	12527.7	12293.6	10775.3	10400.1	12668.8		528.58	5568.34	4938.95	5423.23	4773.53	5588.65
528.48	12224	11980.6	10704.1	10396.6	12288.1		528.48	5342.67	4909.51	5345.97	4773.18	5482.3
528.38	12018.1	11726	10646.9	10393.6	11979.4		528.38	5247.15	4885.67	5278.37	4772.89	5391.15
528.28	11785.5	11517.6	10617.9	10390.9	11744.6		528.28	5365.92	4866.08	5218.91	4772.53	5312.46
528.18	11300.8	11345.9	10589.7	10389.2	11546.4		528.18	5276.62	4849.98	5166.61	4772.22	5244.37
528.08	11201	11202.9	10561.8	10387.6	11377		528.08	5221.78	4836.66	5120.53	4771.95	5185.24
527.98	11010.7	11083.2	10534.2	10386.5	11230.9		527.98	5155.51	4825.61	5079.89	4771.71	5133.79
527.88	10915.2	10982.2	10506.7	10385.5	11103.5		527.88	5143.6	4817.4	5049.05	4771.49	5094.97
527.78	10850.5	10896.5	10483	10384.6	10995		527.78	5035.3	4811.59	5026	4771.32	5066.26
527.68	10665.1	10823.9	10472.3	10384	10912.1		527.68	5224.65	4805.65	5002.84	4771.05	5037.45
527.58	11006.4	10761	10460.9	10382.9	10839.1		527.58	4811.38	4799.97	4979.93	4771.02	5008.88
527.48	10692.8	10707.6	10450.1	10382.3	10775.4		527.48	5106.42	4794.11	4956.84	4770.82	4980.13
527.38	10602.7	10661.8	10439.5	10381.8	10719.5		527.38	4845.41	4789	4933.91	4770.77	4952.13
527.28	10825.8	10631	10428.5	10381	10678.4		527.28	4990.79	4786.66	4910.89	4770.64	4926.91
527.18	10744.5	10604.2	10418.3	10380.3	10642.1		527.18	5077.09	4784.26	4887.82	4770.45	4901.63
527.08	10683	10577.5	10413.8	10379.7	10611.5		527.08	5055.15	4781.88	4875.18	4770.28	4886.78
526.98	10523.2	10551.1	10409.7	10379.5	10581.2		526.98	4739.6	4779.66	4866.23	4770.26	4875.63
526.88	10722.1	10524.3	10405.1	10378.8	10550.6		526.88	4932.39	4777.35	4857.2	4770.16	4864.39
526.78	10505.6	10497.9	10401	10378.6	10520.3		526.78	5063.55	4776.29	4848.09	4769.98	4854.4
526.68	10140.1	10478.2	10396.6	10378.1	10496.8		526.68	4991.61	4775.3	4839.02	4769.84	4844.49
526.58	10609.1	10467.6	10392.3	10377.7	10482.2		526.58	4942.64	4774.35	4829.99	4769.74	4834.6
526.48	10415.8	10457.3	10390.8	10377.6	10470.5		526.48	4913.44	4773.41	4820.97	4769.65	4824.73
526.38	10351.3	10447.1	10389.3	10377.6	10458.8		526.38	4847.37	4772.51	4812.3	4769.6	4815.2
526.28	10520.5	10436.6	10387.5	10377.3	10446.8		526.28	4878.79	4772.01	4808.78	4769.54	4811.25
526.18	10308.4	10426.3	10385.9	10377.2	10435		526.18	4757.97	4771.67	4805.33	4769.53	4807.47
526.08	10314	10416.7	10384.3	10377	10424		526.08	4846.95	4771.3	4801.83	4769.48	4803.65
525.98	10508.7	10544.5	10514.5	10508.7	10550.3		525.98	4783.9	4770.97	4798.37	4769.47	4799.87
525.88	10332.3	10364.1	10337.5	10332.3	10369.3		525.88	4735.75	4770.62	4794.9	4769.45	4796.07
525.78	10284.8	10312.7	10289.4	10284.8	10317.3		525.78	4754.48	4770.41	4791.44	4769.44	4792.41
525.68	10150.8	10174.7	10154.8	10150.8	10178.8		525.68	4941.92	4770.18	4787.89	4769.34	4788.73
525.58	10404.9	10424.9	10408.4	10404.9	10428.4		525.58	4852.02	4770.01	4785.17	4769.29	4785.89
525.48	10500.5	10516.6	10503.4	10500.5	10519.5		525.48	4907.81	4769.8	4783.77	4769.2	4784.36
525.38	10473.1	10487.2	10475.5	10473.1	10489.6		525.38	4858.08	4769.62	4782.4	4769.15	4782.87
525.28	10479.4	10492	10481.5	10479.4	10494.1		525.28	4982.43	4769.4	4780.95	4769.02	4781.34
525.18	10605.7	10616.8	10607.6	10605.7	10618.7		525.18	4897.72	4769.28	4779.56	4768.94	4779.9
525.08	10489.7	10499.3	10491.3	10489.7	10500.9		525.08	4768.94	4769.23	4778.25	4768.94	4778.54

## Sheet: Fig. 2c
Wavelength	CMC-Cu(II) (0.0005 M)-1 s	CMC-Cu(II) (0.0005 M)-2700 s
500	0.0061	-0.01246
499	0.006	-0.01256
498	0.0059	-0.01266
497	0.006	-0.01256
496	0.0059	-0.01266
495	0.006	-0.01256
494	0.006	-0.01256
493	0.0059	-0.01266
492	0.006	-0.01256
491	0.006	-0.01256
490	0.0058	-0.01276
489	0.0059	-0.01266
488	0.0059	-0.01266
487	0.0058	-0.01276
486	0.0058	-0.01276
485	0.0059	-0.01266
484	0.0061	-0.01263
483	0.0058	-0.0127
482	0.0057	-0.01267
481	0.0058	-0.01272
480	0.006	-0.01273
479	0.0059	-0.01271
478	0.0057	-0.01273
477	0.0057	-0.01273
476	0.0058	-0.01273
475	0.0057	-0.01273
474	0.0059	-0.01272
473	0.006	-0.01272
472	0.0057	-0.0127
471	0.0058	-0.01271
470	0.0058	-0.01271
469	0.0058	-0.01271
468	0.0058	-0.01272
467	0.0059	-0.01272
466	0.0058	-0.01271
465	0.0058	-0.01271
464	0.0059	-0.01271
463	0.006	-0.0127
462	0.0059	-0.0127
461	0.0059	-0.01271
460	0.0059	-0.01272
459	0.0061	-0.01273
458	0.0059	-0.01274
457	0.0057	-0.01275
456	0.0059	-0.01275
455	0.0057	-0.01276
454	0.0058	-0.01277
453	0.0059	-0.01279
452	0.0057	-0.0128
451	0.0058	-0.01282
450	0.0056	-0.01283
449	0.0061	-0.01284
448	0.006	-0.01286
447	0.0058	-0.01287
446	0.006	-0.01288
445	0.0058	-0.01289
444	0.0059	-0.0129
443	0.0059	-0.01292
442	0.0059	-0.01294
441	0.006	-0.01296
440	0.0059	-0.01298
439	0.0059	-0.013
438	0.0057	-0.01302
437	0.0056	-0.01304
436	0.0058	-0.01307
435	0.0056	-0.01309
434	0.0055	-0.01311
433	0.0056	-0.01313
432	0.0055	-0.01316
431	0.0056	-0.01318
430	0.0056	-0.01321
429	0.0056	-0.01324
428	0.0056	-0.01326
427	0.0056	-0.01323
426	0.0056	-0.01318
425	0.0055	-0.01314
424	0.0055	-0.01311
423	0.0054	-0.0131
422	0.0053	-0.0131
421	0.0053	-0.01311
420	0.0052	-0.01313
419	0.0052	-0.01316
418	0.0053	-0.01318
417	0.0053	-0.01321
416	0.0052	-0.01323
415	0.0053	-0.01324
414	0.0053	-0.01326
413	0.0052	-0.01327
412	0.0052	-0.01328
411	0.0053	-0.01329
410	0.0053	-0.0133
409	0.0053	-0.01331
408	0.0052	-0.01331
407	0.0052	-0.01331
406	0.0052	-0.0133
405	0.0053	-0.01327
404	0.0051	-0.01323
403	0.0051	-0.01318
402	0.0049	-0.01311
401	0.0047	-0.01303
400	0.005	-0.01292
399	0.005	-0.0128
398	0.0048	-0.01265
397	0.0048	-0.01248
396	0.0048	-0.01226
395	0.0046	-0.01199
394	0.0046	-0.01168
393	0.0047	-0.0113
392	0.0045	-0.01086
391	0.0047	-0.01036
390	0.0044	-0.0098
389	0.0044	-0.0092
388	0.0042	-0.00855
387	0.0044	-0.00789
386	0.0042	-0.00708
385	0.0043	-0.00605
384	0.0044	-0.00486
383	0.0044	-0.00353
382	0.0043	-0.00276
381	0.0042	-0.00266
380	0.0042	-0.00256
379	0.0041	-0.00246
378	0.0039	-0.00235
377	0.004	-0.00224
376	0.0038	-0.00214
375	0.004	-0.00202
374	0.0039	-0.00191
373	0.0039	-0.00179
372	0.004	-0.00168
371	0.0042	-0.00156
370	0.0041	-0.00143
369	0.0042	-0.00131
368	0.0039	-0.00118
367	0.0037	-0.00105
366	0.004	-0.000913168
365	0.004	-0.000774024
364	0.0038	-0.00063277
363	0.0038	-0.000488731
362	0.0039	-0.000341201
361	0.0036	-0.00019005
360	0.0035	-3.57651e-05
359	0.0035	0.00012303
358	0.0036	0.000289056
357	0.0037	0.000458721
356	0.0037	0.000634783
355	0.0038	0.000815508
354	0.0036	0.001
353	0.0036	0.00119
352	0.0038	0.00139
351	0.0037	0.00159
350	0.0038	0.0018
349	0.0038	0.00202
348	0.0038	0.00224
347	0.0039	0.00247
346	0.0039	0.00271
345	0.0038	0.00295
344	0.0039	0.0032
343	0.0038	0.00347
342	0.0037	0.00373
341	0.0042	0.00401
340	0.0042	0.00431
339	0.005	0.00461
338	0.0047	0.00492
337	0.0052	0.00525
336	0.0054	0.00559
335	0.005	0.00594
334	0.0051	0.00631
333	0.0054	0.00669
332	0.0057	0.00709
331	0.0059	0.00751
330	0.0059	0.00794
329	0.0063	0.00839
328	0.007	0.00886
327	0.0078	0.00936
326	0.0085	0.00987
325	0.0085	0.01041
324	0.009	0.0109
323	0.0092	0.0114
322	0.0093	0.01192
321	0.0099	0.01248
320	0.0109	0.01309
319	0.0119	0.01375
318	0.0123	0.01447
317	0.0134	0.01524
316	0.0137	0.01606
315	0.0145	0.01694
314	0.0154	0.01785
313	0.0167	0.01882
312	0.0179	0.01984
311	0.0201	0.02092
310	0.0213	0.02207
309	0.0223	0.0233
308	0.0242	0.02462
307	0.0257	0.02602
306	0.0265	0.02753
305	0.0295	0.02914
304	0.0319	0.03086
303	0.0346	0.0327
302	0.0365	0.03465
301	0.0398	0.03673
300	0.0419	0.03895
299	0.0455	0.04133
298	0.0493	0.04389
297	0.0528	0.04665
296	0.0569	0.04961
295	0.0624	0.05281
294	0.0673	0.05623
293	0.0725	0.05988
292	0.0768	0.06374
291	0.0822	0.0678
290	0.0868	0.07204
289	0.0919	0.07648
288	0.0976	0.08119
287	0.1039	0.0863
286	0.1111	0.0921
285	0.1196	0.09915
284	0.1279	0.10851
283	0.1378	0.1189
282	0.1467	0.12774
281	0.155	0.13671
280	0.1641	0.14554
279	0.1739	0.15534
278	0.1842	0.16564
277	0.1958	0.17724
276	0.2069	0.18834
275	0.2201	0.20154
274	0.2339	0.21534
273	0.2483	0.22974
272	0.2633	0.24474
271	0.2782	0.25964
270	0.292	0.27344
269	0.305	0.28644
268	0.3201	0.30154
267	0.3361	0.31754
266	0.3516	0.33304
265	0.3671	0.34854
264	0.3834	0.36484
263	0.4009	0.38234
262	0.4183	0.39974
261	0.4355	0.41694
260	0.4526	0.43404
259	0.4679	0.44934
258	0.4836	0.46504
257	0.4988	0.48024
256	0.5146	0.49604
255	0.5298	0.51124
254	0.5432	0.52464
253	0.555	0.53644
252	0.5669	0.54834
251	0.5787	0.56014
250	0.5887	0.57014
249	0.5976	0.57904
248	0.6058	0.58724
247	0.612	0.59344
246	0.6172	0.59864
245	0.6226	0.60404
244	0.6251	0.60654
243	0.6258	0.60724
242	0.6248	0.60624
241	0.6228	0.60424
240	0.6207	0.60214
239	0.6159	0.59734
238	0.6103	0.59174
237	0.6031	0.58454
236	0.5943	0.57574
235	0.5839	0.56534
234	0.5721	0.55354
233	0.5595	0.54094
232	0.5474	0.52884
231	0.5355	0.51694
230	0.5229	0.50434
229	0.5087	0.49014
228	0.4947	0.47614
227	0.4791	0.46054
226	0.4622	0.44364
225	0.4434	0.42484
224	0.4228	0.40424
223	0.4033	0.38474
222	0.3841	0.36554
221	0.3663	0.34774
220	0.3488	0.33024
219	0.3305	0.31194
218	0.3124	0.29384
217	0.2937	0.27514
216	0.2744	0.25584
215	0.2539	0.23534
214	0.232	0.21344
213	0.2068	0.18824
212	0.1821	0.16354
211	0.1593	0.14074
210	0.1368	0.11824
209	0.1149	0.09634
208	0.0894	0.07084
207	0.0638	0.04524
206	0.0374	0.01884
205	0.0085	-0.01006
204	-0.0231	-0.04166
203	-0.0561	-0.07466
202	-0.092	-0.11056
201	-0.1318	-0.15036
200	-0.1714	-0.18996
199	-0.2131	-0.23166
198	-0.2557	-0.27426
197	-0.3046	-0.32316
196	-0.3389	-0.35746
195	-0.3638	-0.38236
194	-0.3385	-0.35706
193	-0.2537	-0.27226
192	-0.1193	-0.13786
191	-0.0069	-0.02546
190	0.1258	0.10724

## Sheet: Fig. 2d
Wavelength	CMC-Fe(II) (0.0005 M)-1 s	CMC-Fe(II) (0.0005 M)-2700 s
500	0.0044	-0.0138
499	0.0043	-0.0136
498	0.0043	-0.0136
497	0.0043	-0.0133
496	0.0043	-0.0131
495	0.0045	-0.0131
494	0.0046	-0.013
493	0.0044	-0.0127
492	0.0044	-0.0125
491	0.0045	-0.0121
490	0.0046	-0.0124
489	0.0047	-0.0121
488	0.0047	-0.012
487	0.0048	-0.0119
486	0.005	-0.0115
485	0.0048	-0.0114
484	0.0049	-0.0112
483	0.005	-0.0111
482	0.0052	-0.011
481	0.0053	-0.0109
480	0.0052	-0.0107
479	0.0052	-0.0105
478	0.0051	-0.0102
477	0.0051	-0.0101
476	0.0051	-0.0099
475	0.0055	-0.0099
474	0.0056	-0.0096
473	0.0056	-0.0093
472	0.0056	-0.0092
471	0.0057	-0.009
470	0.006	-0.0089
469	0.006	-0.0087
468	0.006	-0.0084
467	0.0061	-0.0084
466	0.0057	-0.0076
465	0.0057	-0.0076
464	0.006	-0.0077
463	0.0062	-0.0073
462	0.0061	-0.0071
461	0.0063	-0.0069
460	0.0061	-0.0068
459	0.0061	-0.0067
458	0.0063	-0.0064
457	0.0063	-0.0058
456	0.0066	-0.0062
455	0.0068	-0.0058
454	0.0066	-0.0052
453	0.0065	-0.0053
452	0.0071	-0.005
451	0.0067	-0.005
450	0.0072	-0.0046
449	0.0073	-0.0043
448	0.0071	-0.0042
447	0.0075	-0.004
446	0.0071	-0.0033
445	0.0073	-0.0033
444	0.0075	-0.0028
443	0.008	-0.0024
442	0.0079	-0.002
441	0.008	-0.0018
440	0.0079	-0.0015
439	0.0081	-0.001
438	0.0085	-0.0004
437	0.0085	-0.0004
436	0.0084	0.0001
435	0.0087	0.0008
434	0.0087	0.0013
433	0.0087	0.0017
432	0.0087	0.0019
431	0.0091	0.0021
430	0.0094	0.003
429	0.0091	0.0034
428	0.0096	0.0041
427	0.0097	0.0052
426	0.0097	0.0055
425	0.0101	0.0057
424	0.0104	0.0064
423	0.0105	0.0073
422	0.0109	0.0083
421	0.0108	0.0088
420	0.0109	0.0092
419	0.0111	0.0099
418	0.0111	0.0107
417	0.0113	0.0114
416	0.0116	0.0125
415	0.0115	0.0135
414	0.0113	0.0138
413	0.0119	0.0143
412	0.012	0.015
411	0.0124	0.0159
410	0.0125	0.0166
409	0.0124	0.0176
408	0.0133	0.0183
407	0.0133	0.0197
406	0.0136	0.0196
405	0.0138	0.0212
404	0.0144	0.022
403	0.0145	0.0232
402	0.0143	0.0235
401	0.0145	0.0242
400	0.0149	0.0254
399	0.0154	0.0266
398	0.0155	0.0278
397	0.0157	0.0286
396	0.0166	0.0303
395	0.0164	0.0317
394	0.0167	0.0325
393	0.0175	0.0338
392	0.0176	0.0352
391	0.0179	0.0364
390	0.0176	0.0376
389	0.0179	0.0388
388	0.0185	0.04
387	0.0185	0.0416
386	0.0192	0.0427
385	0.0193	0.0445
384	0.0194	0.0466
383	0.0194	0.0483
382	0.0198	0.0493
381	0.0206	0.051
380	0.0217	0.0529
379	0.0217	0.0549
378	0.0213	0.0565
377	0.0229	0.0588
376	0.0231	0.0609
375	0.0234	0.0626
374	0.0235	0.0641
373	0.0239	0.0664
372	0.0243	0.0685
371	0.0245	0.0712
370	0.0248	0.073
369	0.0255	0.075
368	0.0259	0.0781
367	0.0261	0.0796
366	0.0271	0.0821
365	0.0277	0.0848
364	0.0279	0.0867
363	0.0284	0.0882
362	0.0288	0.09
361	0.0293	0.092
360	0.0301	0.0949
359	0.0299	0.097
358	0.0312	0.0988
357	0.0316	0.1015
356	0.0312	0.1031
355	0.0315	0.1037
354	0.0328	0.1057
353	0.0326	0.1078
352	0.033	0.1089
351	0.0328	0.1105
350	0.0333	0.1117
349	0.0336	0.1122
348	0.0335	0.1145
347	0.03397	0.1141
346	0.03428	0.1172
345	0.03441	0.1195
344	0.03477	0.1188
343	0.03486	0.1194
342	0.03507	0.1203
341	0.03541	0.12092
340	0.03552	0.12124
339	0.03574	0.1222
338	0.03592	0.12279
337	0.0361	0.12305
336	0.03619	0.12322
335	0.03552	0.12308
334	0.03504	0.12123
333	0.03556	0.1179
332	0.03601	0.11943
331	0.03648	0.12094
330	0.03696	0.12236
329	0.03743	0.12383
328	0.03789	0.12527
327	0.03839	0.12671
326	0.03876	0.12818
325	0.03922	0.12964
324	0.03968	0.13106
323	0.04012	0.13244
322	0.04063	0.13388
321	0.0412	0.13532
320	0.04168	0.1368
319	0.04222	0.13834
318	0.04291	0.13984
317	0.04323	0.14183
316	0.04352	0.14266
315	0.04386	0.14356
314	0.04417	0.1444
313	0.0445	0.14531
312	0.04486	0.14623
311	0.04521	0.14719
310	0.04559	0.1481
309	0.04599	0.14923
308	0.04635	0.15043
307	0.0468	0.15185
306	0.04727	0.15422
305	0.04808	0.15787
304	0.0498	0.16125
303	0.05031	0.16271
302	0.05078	0.16426
301	0.05133	0.1658
300	0.0518	0.16736
299	0.05237	0.16897
298	0.05292	0.1706
297	0.05342	0.17216
296	0.05416	0.17389
295	0.05502	0.17602
294	0.05568	0.17816
293	0.05648	0.18042
292	0.05772	0.18329
291	0.05831	0.18632
290	0.05938	0.19083
289	0.06287	0.1979
288	0.0642	0.202
287	0.0651	0.2063
286	0.0669	0.2088
285	0.0679	0.2136
284	0.0694	0.2173
283	0.0701	0.2199
282	0.071	0.2235
281	0.0723	0.2269
280	0.0735	0.2308
279	0.0746	0.2339
278	0.0758	0.2385
277	0.0773	0.2431
276	0.0784	0.2482
275	0.0803	0.2523
274	0.0809	0.2562
273	0.0824	0.2604
272	0.0829	0.2634
271	0.0831	0.2671
270	0.0847	0.2706
269	0.0857	0.2745
268	0.0862	0.2785
267	0.0867	0.2816
266	0.0878	0.2859
265	0.0886	0.289
264	0.0889	0.2917
263	0.09	0.2949
262	0.0911	0.298
261	0.0913	0.3014
260	0.0923	0.3054
259	0.0924	0.3079
258	0.094	0.3111
257	0.0942	0.314
256	0.0959	0.3175
255	0.0944	0.3186
254	0.0963	0.3215
253	0.096	0.3244
252	0.096	0.3265
251	0.0967	0.3291
250	0.0966	0.3322
249	0.0974	0.3353
248	0.0971	0.3389
247	0.0983	0.3417
246	0.0986	0.3451
245	0.0993	0.3481
244	0.0998	0.3508
243	0.1005	0.3541
242	0.1008	0.357
241	0.1016	0.3603
240	0.103	0.3647
239	0.1038	0.3691
238	0.1051	0.3742
237	0.1066	0.3798
236	0.1077	0.3852
235	0.1082	0.3904
234	0.1104	0.3952
233	0.1121	0.4001
232	0.1132	0.4061
231	0.1138	0.4118
230	0.1156	0.4185
229	0.1163	0.4249
228	0.1173	0.4325
227	0.1193	0.4399
226	0.1207	0.4465
225	0.1201	0.4534
224	0.12	0.4592
223	0.1193	0.4633
222	0.1185	0.468
221	0.118	0.4725
220	0.1175	0.4761
219	0.1163	0.4796
218	0.1125	0.4819
217	0.1095	0.4843
216	0.106	0.4868
215	0.1008	0.4858
214	0.0965	0.4833
213	0.0913	0.483
212	0.0846	0.4791
211	0.0777	0.4762
210	0.0699	0.4692
209	0.0603	0.464
208	0.0528	0.4593
207	0.0422	0.4521
206	0.0331	0.4433
205	0.0194	0.4384
204	0.0034	0.4337
203	-0.01	0.4287
202	-0.0174	0.4299
201	-0.0323	0.4342
200	-0.0465	0.453
199	-0.064	0.4766
198	-0.0699	0.4953
197	-0.085	0.5434
196	-0.0874	0.5631
195	-0.0735	0.4907
194	-0.0388	0.4149
193	-0.0082	0.3148
192	0.0338	0.2786
191	0.0276	0.2586
190	0.0346	0.2112

## Sheet: Fig. 2e
Wavelength	CMC-Ca(II) 0.0005 M-1 s	CMC-Ca(II) 0.0005 M-2700 s
500	0.005	0.0025
499	0.005	0.0026
498	0.005	0.0024
497	0.0049	0.0025
496	0.005	0.0025
495	0.0051	0.0026
494	0.0049	0.0025
493	0.0049	0.0025
492	0.0048	0.0024
491	0.0048	0.0026
490	0.0049	0.0028
489	0.0051	0.003
488	0.005	0.0027
487	0.0052	0.0027
486	0.0049	0.0028
485	0.0052	0.0029
484	0.005	0.0031
483	0.005	0.0031
482	0.0052	0.0032
481	0.0051	0.003
480	0.005	0.0028
479	0.005	0.003
478	0.005	0.0029
477	0.005	0.003
476	0.005	0.0031
475	0.0051	0.003
474	0.0051	0.0032
473	0.005	0.0032
472	0.0051	0.0031
471	0.0051	0.0032
470	0.0053	0.0034
469	0.0054	0.0033
468	0.0053	0.0031
467	0.0053	0.0032
466	0.0052	0.0034
465	0.006	0.0032
464	0.0057	0.0035
463	0.0053	0.0034
462	0.0052	0.0032
461	0.0054	0.0032
460	0.0053	0.0032
459	0.0055	0.0033
458	0.0054	0.0033
457	0.0056	0.0035
456	0.0055	0.0034
455	0.0054	0.0034
454	0.0056	0.0035
453	0.0054	0.0034
452	0.0056	0.0037
451	0.0055	0.0034
450	0.0054	0.0034
449	0.0059	0.0041
448	0.006	0.0041
447	0.006	0.004
446	0.0061	0.0041
445	0.0062	0.0044
444	0.0061	0.0042
443	0.006	0.0042
442	0.0058	0.0041
441	0.0061	0.0042
440	0.0058	0.004
439	0.0058	0.0042
438	0.0059	0.0042
437	0.0058	0.0042
436	0.006	0.0047
435	0.0062	0.0047
434	0.0059	0.0045
433	0.0059	0.0044
432	0.006	0.0045
431	0.0062	0.0048
430	0.0063	0.0047
429	0.0063	0.0047
428	0.0063	0.0048
427	0.0063	0.0048
426	0.0063	0.0048
425	0.0064	0.0052
424	0.0063	0.0048
423	0.0061	0.0049
422	0.0063	0.005
421	0.0062	0.0051
420	0.0065	0.0055
419	0.0065	0.0053
418	0.0065	0.0053
417	0.0064	0.0054
416	0.0065	0.0054
415	0.0066	0.0055
414	0.0067	0.0055
413	0.0067	0.0055
412	0.007	0.0059
411	0.0071	0.006
410	0.0066	0.0058
409	0.007	0.0061
408	0.0073	0.0064
407	0.0073	0.0064
406	0.0071	0.0061
405	0.0075	0.0064
404	0.0073	0.0064
403	0.0074	0.0064
402	0.0076	0.0068
401	0.0075	0.0068
400	0.0071	0.0063
399	0.0072	0.0067
398	0.0072	0.0067
397	0.0073	0.0067
396	0.0076	0.0067
395	0.0082	0.007
394	0.0078	0.0071
393	0.0079	0.0072
392	0.0081	0.0072
391	0.0082	0.0077
390	0.0081	0.0077
389	0.0084	0.0078
388	0.0083	0.0078
387	0.008	0.0075
386	0.0077	0.0073
385	0.0082	0.0078
384	0.0083	0.0079
383	0.0083	0.008
382	0.008	0.0081
381	0.0087	0.0084
380	0.009	0.0088
379	0.0089	0.0086
378	0.0087	0.0084
377	0.0087	0.0087
376	0.0092	0.0089
375	0.0091	0.0092
374	0.0091	0.009
373	0.0094	0.0091
372	0.0094	0.0093
371	0.0096	0.0096
370	0.0092	0.0095
369	0.0097	0.0097
368	0.01	0.0099
367	0.0102	0.0099
366	0.0098	0.0096
365	0.0096	0.0099
364	0.0098	0.0097
363	0.0098	0.01
362	0.0099	0.0101
361	0.0099	0.0103
360	0.0098	0.0104
359	0.01	0.0102
358	0.01	0.0111
357	0.0099	0.0111
356	0.0098	0.0107
355	0.01	0.0107
354	0.01	0.0108
353	0.0103	0.011
352	0.0103	0.0111
351	0.0101	0.0108
350	0.0098	0.0106
349	0.01	0.0109
348	0.01	0.0108
347	0.01	0.0109
346	0.0101	0.0113
345	0.0104	0.011
344	0.0101	0.0109
343	0.0101	0.0112
342	0.0103	0.0114
341	0.0105	0.0115
340	0.0109	0.0121
339	0.0113	0.0131
338	0.0121	0.0135
337	0.0117	0.0131
336	0.0116	0.0134
335	0.012	0.0139
334	0.0121	0.0133
333	0.0124	0.0135
332	0.0126	0.014
331	0.0129	0.0145
330	0.0131	0.0146
329	0.0131	0.0153
328	0.0131	0.0155
327	0.0136	0.0156
326	0.0135	0.0155
325	0.0137	0.0153
324	0.0136	0.0155
323	0.0135	0.0156
322	0.0138	0.0155
321	0.014	0.0153
320	0.0141	0.0155
319	0.0145	0.0158
318	0.0145	0.0155
317	0.0145	0.0158
316	0.0149	0.0158
315	0.015	0.0156
314	0.0145	0.0162
313	0.0148	0.0163
312	0.0151	0.0168
311	0.0154	0.0167
310	0.0151	0.0164
309	0.0146	0.0166
308	0.0141	0.0162
307	0.0143	0.0164
306	0.0133	0.0165
305	0.0129	0.0168
304	0.0128	0.017
303	0.013	0.0166
302	0.0127	0.016
301	0.0127	0.0158
300	0.0131	0.016
299	0.0128	0.0159
298	0.0131	0.016
297	0.0131	0.0169
296	0.0131	0.0171
295	0.013	0.0168
294	0.0132	0.0169
293	0.0131	0.0168
292	0.0129	0.0167
291	0.0131	0.0166
290	0.0127	0.0169
289	0.0123	0.0163
288	0.0124	0.0162
287	0.0122	0.0158
286	0.0122	0.016
285	0.0122	0.0161
284	0.0124	0.0163
283	0.0125	0.0166
282	0.0122	0.0164
281	0.0122	0.0164
280	0.0126	0.0169
279	0.0123	0.017
278	0.0122	0.0168
277	0.0124	0.0169
276	0.0128	0.0167
275	0.013	0.0171
274	0.013	0.0166
273	0.0126	0.0161
272	0.0127	0.0165
271	0.0126	0.0166
270	0.0128	0.0165
269	0.0129	0.0163
268	0.0127	0.0162
267	0.0122	0.0161
266	0.0123	0.0161
265	0.0126	0.0163
264	0.0126	0.016
263	0.0122	0.015
262	0.0129	0.0158
261	0.0129	0.016
260	0.0131	0.0162
259	0.0132	0.0164
258	0.0132	0.0163
257	0.0135	0.0162
256	0.0139	0.0166
255	0.0144	0.0171
254	0.0146	0.0167
253	0.0146	0.0167
252	0.0141	0.0164
251	0.0144	0.0164
250	0.0148	0.0168
249	0.0156	0.0173
248	0.0163	0.0182
247	0.0168	0.0187
246	0.0175	0.019
245	0.0184	0.0192
244	0.0188	0.0199
243	0.0188	0.0204
242	0.0189	0.021
241	0.0189	0.0211
240	0.0186	0.0213
239	0.0188	0.0216
238	0.0188	0.022
237	0.0186	0.0219
236	0.0184	0.0212
235	0.0182	0.0209
234	0.0175	0.0206
233	0.017	0.02
232	0.0159	0.0192
231	0.0148	0.0182
230	0.0137	0.0177
229	0.0126	0.0167
228	0.0115	0.0156
227	0.0098	0.014
226	0.0073	0.0119
225	0.0041	0.009
224	0	0.0058
223	-0.0037	0.0029
222	-0.0085	-0.0017
221	-0.0135	-0.0071
220	-0.0183	-0.0121
219	-0.0248	-0.0185
218	-0.0319	-0.025
217	-0.0403	-0.0321
216	-0.0492	-0.0417
215	-0.0608	-0.0525
214	-0.074	-0.065
213	-0.089	-0.0786
212	-0.1066	-0.0967
211	-0.1227	-0.1125
210	-0.1384	-0.1288
209	-0.1557	-0.1455
208	-0.1744	-0.1643
207	-0.1989	-0.1876
206	-0.2239	-0.2105
205	-0.2495	-0.2374
204	-0.2795	-0.266
203	-0.3175	-0.3028
202	-0.3604	-0.3442
201	-0.405	-0.3879
200	-0.4594	-0.4423
199	-0.4771	-0.4771
198	-0.4771	-0.4771
197	-0.4771	-0.4771
196	-0.4771	-0.4771
195	-0.4771	-0.4771
194	-0.4771	-0.4771
193	-0.4771	-0.4771
192	-0.3379	-0.3422
191	-0.1846	-0.1708
190	-0.0902	-0.0496

## Sheet: Fig. 2f
Binding energy	CMC	CMC-Cu(II)	CMC-Fe(II)	CMC-Ca(II)
1350.08	100924	90277.5	74884.3	110051
1349.08	101064	89959.2	71942.4	115729
1348.08	100313	88669.7	73744	117474
1347.08	102796	88419.1	70632.5	113808
1346.08	104856	90963.4	71987.9	112645
1345.08	103273	89201.2	73644.4	116397
1344.08	101886	90120	71172.4	113009
1343.08	102351	88105.4	72934.8	113081
1342.08	102026	88550.8	73564	110626
1341.08	100875	86796.1	71859.3	112672
1340.08	102750	89886	70199.9	112865
1339.08	101284	86095.8	71483.7	111462
1338.08	101692	87973.7	69585.3	112722
1337.08	101941	90551.5	70954.8	111489
1336.08	102382	86049.6	70961.7	107912
1335.08	101104	87144.4	72491.8	112165
1334.08	99306.1	88637	69985.5	111039
1333.08	101222	88380.3	69897.8	108166
1332.08	103500	88460.1	73918.6	111269
1331.08	99554.5	87840.5	69942.1	107298
1330.08	100541	87110.5	72317.6	110732
1329.08	103676	90468.2	71961.8	109561
1328.08	101765	88458.4	70649.6	110074
1327.08	99296.3	89952.7	70100.1	111669
1326.08	102907	87740.3	73677.6	117367
1325.08	100398	88642.3	71381	109659
1324.08	99538.2	89078.3	67128.5	108481
1323.08	100035	87517.9	70935.5	110489
1322.08	101147	90105.5	71920.4	111837
1321.08	100532	88174.4	70377.9	109096
1320.08	102546	87885.1	71215.5	106359
1319.08	101462	87799.6	71400.9	107959
1318.08	99421.4	84273.1	68557.2	111075
1317.08	101735	88491.9	70164.4	108810
1316.08	100089	85492.2	67752.2	108167
1315.08	100647	87590.4	69684.6	107408
1314.08	101475	85889.5	69699.2	108084
1313.08	101234	86994.7	68944.7	106538
1312.08	101027	86360.3	68903.8	103468
1311.08	102704	86027.5	70998.7	101873
1310.08	103373	83109.5	70223.6	105004
1309.08	99974.1	86368.2	71968	105022
1308.08	104623	86263.7	71457.2	107276
1307.08	104342	87106.9	71056.6	109595
1306.08	103288	85161.2	70495.9	108653
1305.08	102937	87081.5	71655.9	111855
1304.08	100716	89726.3	71168.8	110823
1303.08	104294	85944.1	71762.1	110189
1302.08	106645	87535.4	72505.9	108736
1301.08	101496	86442.9	70563.6	103591
1300.08	100047	87687.5	70384.4	106587
1299.08	102728	88485.2	67420.4	105940
1298.08	104766	86997.5	67893.8	107467
1297.08	102729	85699.1	67882.6	103707
1296.08	102583	85476.4	68813.6	105636
1295.08	102177	85467.8	70753.2	105715
1294.08	102015	87767.8	69183.6	104955
1293.08	101660	85636.4	70759.9	105940
1292.08	102576	86374.9	69817.1	105557
1291.08	101057	85909.6	68243.2	102839
1290.08	103704	87537.8	69689.4	103915
1289.08	104948	86863.8	70896.4	107743
1288.08	104984	87435	68856	104026
1287.08	103213	87904.9	67852.4	104050
1286.08	103982	86377.7	71738.7	105328
1285.08	102847	87420.3	68828.6	107135
1284.08	104138	89078.3	70659.3	105652
1283.08	103630	87711	67824	107635
1282.08	102760	87040.6	70999.1	106349
1281.08	106289	87556	74044.6	106015
1280.08	104348	87632.2	71122.3	107485
1279.08	104785	87892.1	70620.3	109890
1278.08	106054	86805.4	71174.7	105322
1277.08	107103	87411.5	69437.9	108054
1276.08	106085	90219.7	72667.6	107986
1275.08	108060	89856	71685.3	107191
1274.08	105569	87073.6	71228.9	106594
1273.08	108835	89620.9	71924.2	108406
1272.08	106784	89412	71893.9	108532
1271.08	108966	88521	71693.6	107277
1270.08	107766	91037.5	70566.2	110596
1269.08	110890	89476.4	71583.3	109515
1268.08	107103	90021.5	71040.7	110490
1267.08	111456	91602	71827.7	111588
1266.08	108339	93015.5	72126.5	106545
1265.08	109041	90968.9	70984.4	109937
1264.08	112561	88804	71249.6	109915
1263.08	113022	90124	71016	108249
1262.08	109804	91446.7	73126.1	109632
1261.08	109531	91053.7	70942	107779
1260.08	113192	90947.8	74637	113256
1259.08	112448	91637.3	74429.2	110506
1258.08	113492	92470.1	72707.4	110233
1257.08	116084	93477	73631.7	109350
1256.08	113716	93850.5	73377.9	111325
1255.08	113902	89364.2	76682.6	110748
1254.08	113954	94180.5	74601.3	110588
1253.08	111779	92840.5	75539.5	112098
1252.08	115875	94498.6	75010.9	110079
1251.08	115903	93153.5	75169	112962
1250.08	113243	93825.4	74907.1	115280
1249.08	117547	93882.9	74899.7	111996
1248.08	116895	92590.3	74529.1	115189
1247.08	119625	95794.5	75967.9	112443
1246.08	120433	96818.8	76236.9	114501
1245.08	118610	97960.5	76643.7	116884
1244.08	118541	96625.9	78635.8	115926
1243.08	119195	96920	80978.8	111831
1242.08	116335	97507.2	77733.6	115591
1241.08	119292	98497.6	78203.4	116266
1240.08	121616	97295.2	78713.4	116230
1239.08	119674	96836.1	78660.2	117566
1238.08	120169	96466	77277.5	113967
1237.08	121038	95296.1	76392.7	114486
1236.08	119951	95837	80924.8	117802
1235.08	121184	98207.1	77588.3	113604
1234.08	124675	95760	80006.2	115286
1233.08	123899	97412	78920.9	118915
1232.08	127945	97211.8	82585.3	118518
1231.08	124055	100482	81126.9	119547
1230.08	128689	101676	82123.4	120310
1229.08	130182	100823	84283.4	122184
1228.08	129337	101100	81696	124798
1227.08	132446	103028	82507.2	124955
1226.08	129420	101836	84425.1	124009
1225.08	132787	104899	81749.5	124978
1224.08	132022	100784	81933.4	122954
1223.08	130580	105522	81971.9	120317
1222.08	132518	103641	82998.8	121585
1221.08	124987	100332	82382.5	118144
1220.08	121028	96816.9	82045	115624
1219.08	121006	95337.1	80319.6	118101
1218.08	121594	97149.6	77682.2	112727
1217.08	118281	91499.5	78819.6	107198
1216.08	111984	90397.8	74315.1	108538
1215.08	111699	90480.1	71287.6	104379
1214.08	108836	87125.1	70426.8	104155
1213.08	108450	88161.1	72777	101122
1212.08	103447	87144.4	69151.5	102552
1211.08	103212	88776.6	67347.6	99926.1
1210.08	104341	87291.5	67618.6	100113
1209.08	102628	85105.1	68269.5	100052
1208.08	104164	85141.8	66484.1	97280.2
1207.08	103068	84843.9	66422.5	99330.2
1206.08	105764	84784.2	66588.3	97809
1205.08	99625.4	84529.6	67111.1	99338.6
1204.08	101392	83071.3	67269.2	97847.8
1203.08	102675	85951.7	67271	99418.5
1202.08	102453	85605.4	67320.4	98653.4
1201.08	100459	86113.1	65543.7	99288.8
1200.08	100589	83087	67088.9	98881.5
1199.08	102054	86644.7	65862.7	98011
1198.08	104669	84509.8	68574	101352
1197.08	101868	86680.6	68325.3	100050
1196.08	101388	86207.5	67882.3	98795
1195.08	102440	88477.6	67041.4	102190
1194.08	105110	84936.2	67289.7	99639.3
1193.08	104591	87046.1	68821.3	101471
1192.08	104433	87839.1	66225.6	99400.4
1191.08	104226	86288.7	66344.1	97574.2
1190.08	104537	86672.5	67959.3	96215.6
1189.08	104172	87777.3	67173.9	98009.6
1188.08	101398	87514.5	66654.1	96894.2
1187.08	106166	87297.1	67469.1	97240.4
1186.08	104303	87513.7	69687.8	94359.3
1185.08	104499	88346.7	69011	96698.3
1184.08	106146	87550.7	68171.7	97283.1
1183.08	105351	89557.5	69543.7	97819
1182.08	105046	86974.3	69082	97070.2
1181.08	104147	88411.6	69162.8	95702
1180.08	105669	91383	70621.2	97508.1
1179.08	107483	89075.1	69309.8	96333.1
1178.08	106337	88103.6	68199.1	97055.8
1177.08	104451	92523.3	68323.5	97357.9
1176.08	106418	88089.5	68819.4	97752.5
1175.08	109371	89504.9	71236.5	96968
1174.08	108521	90549.9	70974	98151.9
1173.08	107900	88622.3	70807.4	99906.4
1172.08	108881	91718.1	69397.1	97060.1
1171.08	107154	93117.8	70680.4	100254
1170.08	107543	89658.4	68542	98556.5
1169.08	109562	88499.7	71197.5	98383.9
1168.08	108410	88747	71015.7	99589.4
1167.08	109867	92045.4	68624.3	99118.4
1166.08	110525	91082.5	68901.7	98621.6
1165.08	111506	90031.6	70923.7	98203.5
1164.08	108957	90018.2	72409.7	98420.1
1163.08	110922	90902.8	73780.2	98584.7
1162.08	109151	91623.6	71535.1	100101
1161.08	111907	93500.6	70299.6	100230
1160.08	112525	93497.3	71090.1	99371.9
1159.08	108890	91619.6	70889.5	98784.6
1158.08	110134	93800.6	70443.9	97056.8
1157.08	112310	91563.7	71908.6	97111.6
1156.08	111656	91823.4	70113.9	98852.5
1155.08	113507	93107.1	71192.1	99585.4
1154.08	111845	93459.7	72190	100868
1153.08	114249	92715.7	73235.7	101539
1152.08	113765	94384.7	71977.9	102138
1151.08	111894	92096.8	73435.2	99293.4
1150.08	114854	93599.2	74232.4	99229.9
1149.08	111643	95278.9	70725.6	97233.3
1148.08	114105	96121.7	72658	99436
1147.08	113561	94305.9	75986.4	102678
1146.08	113456	95016.4	73105.9	100390
1145.08	114622	94568.5	72555.1	101841
1144.08	114175	95047.9	73158.3	100315
1143.08	116232	94332	72756.5	100625
1142.08	114519	94790.7	74263.1	102082
1141.08	117882	96304.9	74113.3	101189
1140.08	116239	94029.6	74006	101908
1139.08	115197	94990.1	73308.6	101021
1138.08	117004	93728	74786.2	100554
1137.08	115729	93251.1	74170.8	101404
1136.08	117047	94267.4	74364.1	100292
1135.08	116338	95606	72384.3	98128.9
1134.08	117288	96177.8	75259.3	102348
1133.08	119127	93817.1	74483.7	100026
1132.08	120280	98087.4	75776.9	102125
1131.08	116590	97762	78722.2	103302
1130.08	117124	94665.4	76449.5	101945
1129.08	119729	99780	75610.4	100754
1128.08	117415	100089	76567	101039
1127.08	119080	98761.6	74614.1	103326
1126.08	117275	97393.7	77869.5	100980
1125.08	118794	100481	78525.6	101593
1124.08	118035	100211	76579.6	103286
1123.08	120039	100728	76917.5	100663
1122.08	119657	97656.5	78368.9	104623
1121.08	119514	97229.6	77889.1	103175
1120.08	116882	97718.7	78102.1	98537.8
1119.08	120537	98052.5	78488.1	103792
1118.08	123118	98522.9	77434.7	104005
1117.08	120071	98983.6	78791.9	101207
1116.08	122960	98440.6	78752.9	101853
1115.08	122206	97832.5	78831.3	103282
1114.08	121002	100007	78418.6	104989
1113.08	122305	98521.2	79200.9	103438
1112.08	121946	100432	77631.9	101181
1111.08	122662	100195	77194	102251
1110.08	121768	98602.6	76601.1	100173
1109.08	123594	103429	77674.7	102765
1108.08	124104	99871.6	78058.2	103010
1107.08	124698	98188.6	77638.3	104558
1106.08	123827	101571	78619.7	101482
1105.08	124063	99054.5	79297	100583
1104.08	122203	100316	79616.7	104466
1103.08	125265	101741	79296.4	101977
1102.08	123893	101962	77897.2	100321
1101.08	127296	102335	76675.4	102047
1100.08	124433	103232	78657.7	99344.8
1099.08	124533	102256	78142.3	102149
1098.08	125723	100519	79159.7	101758
1097.08	125847	102797	78661.3	102513
1096.08	129843	101412	78402.3	101638
1095.08	128424	98932.5	77664.3	102752
1094.08	128935	99684.2	78245.4	103475
1093.08	130115	101701	80603.1	102870
1092.08	126972	101273	77582.5	102679
1091.08	126543	97710.4	78815.4	103402
1090.08	128940	100594	79409.9	101918
1089.08	127777	101743	80828.3	101546
1088.08	128569	101934	80352.1	102106
1087.08	125371	101256	79766.8	104856
1086.08	126649	102318	80077.9	102779
1085.08	124493	100651	80013.1	98941
1084.08	125641	99960.3	80307.6	101017
1083.08	125156	101815	79156.1	99441.6
1082.08	122867	101649	79258.5	98040.4
1081.08	120549	103491	80032.3	99933.8
1080.08	120625	101640	79430.3	98537.9
1079.08	118955	100917	79784	97973.4
1078.08	119843	101511	79978.3	96040.1
1077.08	115962	102198	79181.2	95962.4
1076.08	117123	99465	78645.1	94760.8
1075.08	119114	102656	81505.4	95680.6
1074.08	120194	104028	82452.7	97180.3
1073.08	126558	101188	85236.5	99153.8
1072.08	169928	102709	87762.6	113500
1071.08	249329	102961	88472.8	141263
1070.08	199377	104310	81969.9	113352
1069.08	132098	103833	81566	99963.6
1068.08	122221	102484	81959.2	97410.5
1067.08	118438	102380	81374	98136
1066.08	117289	104415	81769	96763.9
1065.08	117958	104120	82711.4	97966.1
1064.08	117756	104047	80763.6	97505.3
1063.08	117529	105738	80372.4	95322.3
1062.08	117914	103697	83192.6	96818.6
1061.08	120111	102282	80612.5	95574.1
1060.08	120023	106194	80593.5	96583.9
1059.08	119110	104412	83482.2	98412.5
1058.08	118619	105964	81729.8	97130
1057.08	119295	105747	82354	97025.3
1056.08	119599	104111	83881.3	97160.1
1055.08	119308	104964	82293.9	98201.2
1054.08	119572	106612	83242.7	99406.5
1053.08	120280	106278	84818.3	98936
1052.08	118930	107042	84578.3	98095.2
1051.08	118951	106412	83387.9	97612.6
1050.08	120533	108451	82754.7	99609.3
1049.08	121655	108223	83831	98735.2
1048.08	122031	105984	84235.7	96725.6
1047.08	120811	108146	85425.2	99858.5
1046.08	120537	108275	83059.3	99569.3
1045.08	121068	107809	85202.2	100096
1044.08	122911	107182	82971.2	99829.4
1043.08	121840	105900	85367.4	98882.3
1042.08	122475	105467	84229.4	98962
1041.08	125220	108329	85529	99036.2
1040.08	122064	106094	84046.7	101522
1039.08	121149	106835	85756.3	101503
1038.08	121404	108982	83817.5	100649
1037.08	123636	107820	85811.4	102385
1036.08	126249	108153	85772.7	102568
1035.08	120772	107941	85124.7	100843
1034.08	124489	106912	85313	101589
1033.08	126838	109885	84691.5	104230
1032.08	123285	109384	87007.7	102735
1031.08	121413	109672	86443.3	101884
1030.08	126843	109885	84392	101440
1029.08	126414	110924	85840.4	101118
1028.08	126209	109615	87184.4	102118
1027.08	126066	108151	88314	103753
1026.08	126444	110459	87713.5	103233
1025.08	128390	110273	86523.8	105125
1024.08	128281	111017	89346.1	103657
1023.08	129154	109162	87683.7	105416
1022.08	127504	108092	87431	105694
1021.08	130932	108493	87941.6	106423
1020.08	131125	113217	86167.9	105938
1019.08	131179	113374	86933.4	104711
1018.08	131045	113222	90411.3	105822
1017.08	131643	108054	88121.3	104525
1016.08	131489	111745	88948.1	101749
1015.08	130265	109951	91052.5	107237
1014.08	127813	110354	88158.8	106142
1013.08	131115	110685	86936.7	106675
1012.08	129717	109059	88848.7	104804
1011.08	129982	109735	87342.7	102759
1010.08	128109	109892	87354.3	107911
1009.08	129470	111929	85208	105624
1008.08	129442	113570	86701.3	106972
1007.08	128446	111518	86982.4	105025
1006.08	128981	110060	87570.7	106324
1005.08	132379	111466	88026.7	107361
1004.08	133208	111648	90211.6	106169
1003.08	132683	111885	91429.8	108104
1002.08	134572	112641	89270.3	110117
1001.08	138904	112458	90991.7	108295
1000.08	137932	114406	90146	110949
999.08	135821	116848	90439.4	111689
998.08	137387	114033	89924.5	111288
997.08	132596	112777	91134.1	107674
996.08	136170	113460	89960.6	108993
995.08	131234	111391	89640.3	107007
994.08	134123	111616	89725.6	109962
993.08	130581	110842	86441.2	108242
992.08	122462	110015	88112.9	106348
991.08	126572	105842	85362.2	108060
990.08	121562	108466	84995.4	105039
989.08	120336	106776	84401.3	105167
988.08	120781	106735	83274.4	105636
987.08	120380	108772	82047.8	106844
986.08	116707	106503	85246	105162
985.08	117748	107176	84454.2	103425
984.08	118176	106660	83446.4	106487
983.08	121324	108038	85210.2	107152
982.08	124018	110832	88552.7	109556
981.08	128450	111415	88388.3	109765
980.08	129556	113445	91883	111591
979.08	137116	116103	91654.9	112723
978.08	144507	114999	93008.3	114606
977.08	147470	115980	93829.1	115602
976.08	146936	117135	95331.2	114312
975.08	142089	111223	91793.9	113599
974.08	132799	110647	90426.6	112928
973.08	131318	107345	88461	109583
972.08	126597	108572	87136.3	106921
971.08	125643	107035	85770.6	106852
970.08	118517	102918	83516.2	104172
969.08	109893	100746	79885	105853
968.08	105168	98622.4	77927.3	101560
967.08	98113.9	94476.6	76981.5	100895
966.08	92895.4	93599.4	75177.6	96670.4
965.08	90358.4	93560.6	74463.8	98536.8
964.08	86420.3	92896.7	71571.2	95638
963.08	87691.4	95084.5	71104.6	95812.9
962.08	88118.1	96939.8	72685.9	95996.1
961.08	85401.9	92263.1	70836.7	97751.2
960.08	84652.8	93137.2	72194.7	96310.1
959.08	84461.5	91428.3	73889	96876.7
958.08	85765.6	86925.6	71341	92740.2
957.08	82583.6	90738.4	69700.8	95362.2
956.08	84616.8	92208.2	72627.3	95886.8
955.08	84331.6	95636.9	71169.7	95824.3
954.08	86629.7	95273.4	73122.3	97590
953.08	85597.8	93683.4	74590.3	95258.7
952.08	88075.7	88550.8	72433	98098.2
951.08	84832.2	90383.4	71007.4	94059.7
950.08	86208.6	85030.9	69790.1	97273.6
949.08	86223.8	83766.4	72740.7	96931.9
948.08	86032	81030.7	72635.8	96843
947.08	86232.3	81294.9	70961.5	99871.7
946.08	86787.1	81825.2	71467.5	97416.3
945.08	85651.5	85291.2	71792.6	97138
944.08	86820.3	89833	73625.7	97389.6
943.08	84592	88432	73417.5	101117
942.08	85745.2	89089.3	72455.4	98582.4
941.08	85094.4	87044.6	71999.7	97750.1
940.08	87068.2	87511.7	73248.4	98521.7
939.08	89060.6	84701.7	73296.1	97374
938.08	87738.1	82237.7	73355.1	98918.4
937.08	85462.9	84931.2	74532.7	99243.2
936.08	89097.3	87232.8	75581.6	98583.1
935.08	86996.8	96518.6	72612	97575.8
934.08	88534.6	104653	73331.6	99517.4
933.08	89016.1	96816.8	73618.3	99284
932.08	89786.3	89069.2	72513.1	100030
931.08	88605.7	86838.5	70984	98169.8
930.08	87062.6	77806.7	74033	101438
929.08	89789.4	77594.6	73565.2	99887.2
928.08	88086	75236.8	73088.7	100705
927.08	85949.5	76009.2	75719.9	99457.9
926.08	89839.1	76457.1	72532.9	101147
925.08	86889.6	78341.3	74529.4	99822.2
924.08	89419.4	77013.4	72193.5	99895.6
923.08	89687	78205.5	72957	101785
922.08	92707.9	77635.2	74800.4	100430
921.08	87783.4	76918.1	74826.1	99386.1
920.08	87723.2	78147.4	71919.8	103269
919.08	89292.6	76909.4	73323.1	100993
918.08	89555.6	77399.5	71859.6	102398
917.08	88613.6	76541.4	73815.7	103454
916.08	91172.7	76910.8	75087.2	105028
915.08	90328.8	78712.3	72337.3	104673
914.08	89540.2	78700.3	72828.3	106286
913.08	88878.2	76637.8	73218.4	103612
912.08	90372	76925.2	73322.7	100443
911.08	91077.1	78025.1	73541.5	101243
910.08	89960.8	76112.3	74369.2	102030
909.08	89662.9	77747.2	74543.2	101945
908.08	91281.3	78594.2	74066.7	105279
907.08	90611.9	78163.4	73387.4	105264
906.08	93445.2	81886.5	73017.2	106521
905.08	89642.7	78412.8	74451.4	104652
904.08	90537.1	79968.7	75177.2	104158
903.08	92630.6	78733.6	73656.9	103572
902.08	91691.4	78647.8	74566.1	102919
901.08	91097.6	79947.2	74376.9	107076
900.08	91874.8	77772.1	72568.9	102370
899.08	89677.6	80612.8	74105	104771
898.08	94787.5	79665.2	74930.7	105301
897.08	88984.8	78864.1	76959.4	104053
896.08	91698	79433.6	72617.8	106001
895.08	94458.8	79512.8	74303.9	103828
894.08	92198.1	78500	74490.8	105736
893.08	91331.2	79232.7	74072.7	105880
892.08	92379.5	82354.1	75691	104434
891.08	95260.3	80229.9	74734.3	105483
890.08	93744	80327.5	73249.7	105861
889.08	91448.8	81718.1	71558.9	106526
888.08	96106.4	80503.8	71317.3	104464
887.08	93017	79521.5	72188.3	106490
886.08	91348.4	81619.1	73475.2	107080
885.08	95923.8	81213.6	71712.5	105460
884.08	95109.7	80478.1	71086.6	108222
883.08	95870	81670.4	71027.3	107983
882.08	94983.5	82688.7	69887.9	107204
881.08	95697.3	80950.3	75273.5	105583
880.08	93857.5	81747.2	72207.8	107850
879.08	94854.9	83984.1	70063.5	106335
878.08	95030	83107.9	73547.9	110247
877.08	95434	84539.2	70064.9	107614
876.08	97977.6	80818.6	74147.1	107960
875.08	94801.7	81047.7	69313.3	107456
874.08	97957	83612	68894.2	106194
873.08	96791.8	81658.7	72414.4	106624
872.08	96054	83556.9	69844.5	109665
871.08	97051.3	83476	70536.3	110025
870.08	96665.8	81851.8	73250.4	109581
869.08	95771.2	82911.1	72830.4	108297
868.08	98499.6	85007.6	71111.3	110987
867.08	96571	86256.2	72364	108377
866.08	97572.3	84884.1	72050.6	109745
865.08	97916.2	86220.4	72832.8	110244
864.08	98844.3	85459.1	71648.5	108960
863.08	100478	83231.2	69800.9	110493
862.08	97890.3	84650.6	69937.7	110681
861.08	94963.5	83543.9	71328.1	110212
860.08	97996	85370.7	72371.9	110770
859.08	97494.4	84405.6	72600.2	110656
858.08	100359	85875.8	71718.5	114229
857.08	96936.5	84671.1	71283.8	111732
856.08	100877	84883.3	71420.7	113190
855.08	100135	86282.5	71826.1	110925
854.08	98812.6	88427.8	71950.7	111476
853.08	100698	85607.4	72489.9	111333
852.08	98550.9	86044.1	71679.1	108868
851.08	101607	83855.3	73564.2	110878
850.08	100627	85615.9	71973.5	111398
849.08	98439.6	83880.7	71668	111559
848.08	97907.1	86397.2	71891.7	110078
847.08	102355	87377	72437.8	112755
846.08	103427	86443.1	72353	113503
845.08	99325.8	85152	72321.4	113094
844.08	101674	88255.7	70514.2	111760
843.08	100687	86914.9	72497.6	111526
842.08	102578	86930.5	72287.7	112822
841.08	102249	87778.7	70088.4	116505
840.08	102265	88170.6	72529.4	114990
839.08	100370	86441	70712.8	114998
838.08	104122	87663.2	69771.3	114816
837.08	101745	87125.6	69524.3	114669
836.08	103700	90034.3	70039.3	115050
835.08	101608	88613.1	67922.3	115077
834.08	103203	87414	67669.9	114884
833.08	102748	88584.9	67578.6	115610
832.08	103099	91054.7	66084.1	115983
831.08	101726	88870.2	64828	117050
830.08	103979	89350.1	64937.3	115472
829.08	103481	87927.7	67682.5	115382
828.08	102709	87748.1	66447.2	113548
827.08	102481	90982.9	66677.1	116500
826.08	104531	87190	66881	117195
825.08	105589	88316.4	66494.4	115724
824.08	103799	89048.9	66291.9	116310
823.08	104746	89980.8	64900	118393
822.08	105770	88548.4	65164.2	117871
821.08	104678	87921.2	64564.7	115545
820.08	105722	90013.7	65266	119373
819.08	106426	91579.5	68095.3	117117
818.08	101922	89895.8	66774.5	117733
817.08	105414	91049.1	67703.1	117423
816.08	105552	90721.7	66340.9	117549
815.08	105893	89377.9	64883.6	118881
814.08	108063	89729.9	65604.2	117076
813.08	105081	91009.9	66999.2	117117
812.08	106912	89067.1	65725.9	119007
811.08	106335	90309	66270.9	118972
810.08	107983	91457.8	66295.9	120529
809.08	106178	89339.4	66856.2	118167
808.08	108895	89925	65986.9	120497
807.08	108032	90318.8	67534	123881
806.08	108223	90348.5	65479.6	120039
805.08	110273	91887.1	66006.6	120552
804.08	107502	92150.7	66629.2	120833
803.08	107386	91365.2	64990.5	121133
802.08	107280	91237.1	64389.4	122606
801.08	110788	91072.4	64265.8	119742
800.08	106945	89847.4	66548.1	119100
799.08	109055	92125.6	66223.2	119612
798.08	109967	92889.4	66708.8	121166
797.08	108506	90962.6	67843.5	123598
796.08	109441	92562.8	67831.3	122609
795.08	108498	92504.8	67397.4	122062
794.08	108962	91410.3	66157.9	121255
793.08	110809	92994	69113.9	125827
792.08	109117	92916.3	68416.9	122974
791.08	110079	93541.9	66450.4	122132
790.08	108520	92922.2	67414	123010
789.08	108870	94288.1	69778.8	123090
788.08	108814	94483.9	67693.8	121131
787.08	110905	92880.6	67255.6	125168
786.08	111905	95053.3	69392.1	125906
785.08	109324	92618.5	71207.9	123147
784.08	112700	93481.3	69264	123785
783.08	112762	93599.4	70487.8	122224
782.08	111409	94303.5	67152.2	122512
781.08	114231	94751.8	66818.2	125880
780.08	114475	92687.9	67435.6	124759
779.08	112363	95023.8	67375.8	128784
778.08	111600	95939.5	66454.7	128635
777.08	111577	92512.2	65524.2	126038
776.08	113245	93157.2	65345	127143
775.08	112335	92843.9	65759.6	126562
774.08	114295	93219.2	65820.6	126569
773.08	114063	95182.6	66703.8	124780
772.08	114524	93870.2	66970.9	127874
771.08	115374	94834.6	66060.6	126721
770.08	114976	96381.7	66383.9	126911
769.08	111806	94559.7	66125.7	129144
768.08	115813	95907.5	65966.6	127362
767.08	115636	92355.2	64530.6	127909
766.08	116674	93558.7	66269.9	126568
765.08	114333	97531.2	67363	130910
764.08	114859	95988.2	66427.4	126999
763.08	116662	96170.4	67643.5	129575
762.08	115927	94053.8	66392.8	129206
761.08	117275	98533.7	66954.4	128985
760.08	114143	95980.4	67247.9	130865
759.08	115523	95564.9	67872.2	131430
758.08	117297	98138.1	67409.1	128918
757.08	117845	94571.4	67808.7	128968
756.08	114436	95846.9	66595.2	131656
755.08	116650	96705.9	66206.2	132046
754.08	116679	96763	66704.6	131376
753.08	117874	93353.3	66383.7	132898
752.08	115385	95524.9	67340.2	131734
751.08	116499	96406.5	66711.5	131019
750.08	116318	93799.7	66793.9	130828
749.08	117662	95587.3	65786.3	131604
748.08	118404	96441.4	66441.8	132726
747.08	117759	97477.1	65605.5	132235
746.08	120521	94424.9	69155	133701
745.08	117137	95744.3	67123.9	133658
744.08	117901	96623	68539.2	130967
743.08	117069	95372	66758.1	134145
742.08	119471	96750.8	66381.2	129505
741.08	122228	97405.7	67247.3	134526
740.08	118610	96765.2	67932.1	133533
739.08	119469	96812.5	66067	133673
738.08	120638	95293.4	65263.8	132815
737.08	118886	99388.9	66303.4	133148
736.08	120600	96364.1	66790	133150
735.08	119043	96747	65804.3	135336
734.08	119946	95453.1	66365.2	133443
733.08	119082	98028.2	68190.9	135201
732.08	120419	97689.8	67950.2	133416
731.08	121472	96245.7	68901.9	136501
730.08	122078	94191.7	65050.5	135941
729.08	119092	97539.4	69122.2	138279
728.08	119531	96505	67923.2	136310
727.08	121669	95452.5	66987.4	136044
726.08	121749	95727.7	68581.8	135517
725.08	122660	96434.1	72389.9	134319
724.08	124005	97764.1	71264.5	134189
723.08	121785	97492	68747.5	135387
722.08	124965	100168	66355.2	134707
721.08	123165	96686.6	63835	136392
720.08	121972	97072.4	62739.5	136632
719.08	121619	99143.3	64111.9	137144
718.08	124054	96758	63601.4	136670
717.08	120878	96534.4	65262.4	135243
716.08	124222	97019.8	65267	137126
715.08	123870	96449.2	65458	138033
714.08	124565	98418	67220	139337
713.08	125209	97255.2	67094	138852
712.08	123965	98386.8	71038.4	136370
711.08	124204	94964.6	70943.4	139741
710.08	122894	95069.6	72127.9	140460
709.08	124040	95384	61611.3	137545
708.08	125359	94273.5	56625	136409
707.08	127530	91109.1	54804.1	138167
706.08	123285	94288.1	55700.1	139881
705.08	122156	94123.1	53674.1	140588
704.08	123895	93015	53898.5	139050
703.08	126809	92749.8	53772	139898
702.08	128042	93046.5	54460	140508
701.08	124078	93707.1	53293.6	140624
700.08	125616	96148.1	52989.3	139904
699.08	126191	92972.9	55362.1	138197
698.08	129305	91944.9	52753.1	140045
697.08	128419	95253.1	54714.8	141389
696.08	124541	93938.3	52907.3	141153
695.08	129462	95086	54606.6	142192
694.08	128332	92986	55512.3	139928
693.08	127318	91050.5	55495.9	142189
692.08	127252	92499.9	56202.7	143248
691.08	125093	95379.9	54305.7	142804
690.08	128388	94627.7	55032.8	140598
689.08	127983	91671	56183	142670
688.08	128560	92032.3	53570.6	144706
687.08	127997	94133	52209.6	141143
686.08	128987	91602.9	53760.9	146010
685.08	127780	93068.9	55941.3	146336
684.08	127501	95973.7	56994.7	144496
683.08	130635	92075.1	54713.4	142862
682.08	127748	91793.8	54511.8	145769
681.08	131792	91707.6	55051.2	147463
680.08	129730	94492.8	55389.9	144547
679.08	131454	92155.5	54137.6	143227
678.08	128351	92278.6	55621.8	145770
677.08	132496	93078.1	56811	147047
676.08	132806	93566.3	55229.7	146695
675.08	131283	95890.3	56726.1	144571
674.08	130918	92701	54939.1	144886
673.08	129103	92115.5	56673.5	147602
672.08	131174	91466.1	54097.2	144733
671.08	131532	94716.6	56369.1	148550
670.08	132632	92393.5	55789.2	143380
669.08	136149	91813.6	54605.2	148206
668.08	135234	92064.1	57143.6	145633
667.08	132895	94761.3	55564.7	146819
666.08	134806	93598.3	57050.1	145992
665.08	132356	93477.4	57767.8	150285
664.08	136103	92515.5	56065.7	146155
663.08	133715	94106.2	58342.8	147005
662.08	133396	93466.8	57553.2	148405
661.08	134948	93280.2	57870.8	146592
660.08	131646	93207.9	57076.5	150443
659.08	134720	93440.6	56523	147652
658.08	135390	93776.4	57236.4	149067
657.08	137897	92747.1	56235.8	151178
656.08	131668	90755.4	55887.9	149433
655.08	135477	93165.4	59573.2	151442
654.08	134124	91891.6	56857.7	148329
653.08	139154	94003.1	57548.5	152244
652.08	140527	93310.8	56701.2	152844
651.08	133625	93905.2	56635	149851
650.08	136606	98110.1	56185.7	150452
649.08	137938	95236.2	57180.8	150209
648.08	133583	94143.1	57993.2	152659
647.08	137851	92102.9	57303.5	152546
646.08	138620	88427.2	56681.3	152622
645.08	138504	93262.6	57458.9	148354
644.08	136250	92305.4	58815.3	152280
643.08	139325	92194.8	57584.3	151460
642.08	142417	92467.7	57156.6	151251
641.08	137528	91304.2	57409.9	150778
640.08	141378	92759.4	59488	150970
639.08	136266	91393.5	57796.3	153980
638.08	139915	90423.4	59265.7	152348
637.08	138036	87490.6	60665.3	153004
636.08	140027	87239.1	56900.3	153765
635.08	142555	87872.5	59067.3	153212
634.08	138637	89622.4	59610.8	151366
633.08	139220	88021.6	57311.2	154658
632.08	142574	90698.9	59911.5	152507
631.08	143223	85669.5	58618.3	155451
630.08	140932	85929.1	60225.2	154706
629.08	142131	88780.5	59838.5	155291
628.08	140443	86638.7	59175.5	154227
627.08	141548	86185.5	60442.9	154214
626.08	143082	85057.5	59388.2	152611
625.08	141865	86868.2	57648.6	154773
624.08	142684	86367.3	59849.9	158579
623.08	141571	84409.4	59959.4	155394
622.08	142620	86614.8	60323.3	155511
621.08	143463	84024.9	58559.9	159091
620.08	143223	84053.2	60204.6	157194
619.08	140719	85460.4	60767	154836
618.08	140735	85441.9	59261.3	155494
617.08	141517	87854.1	59817.2	157158
616.08	140927	86202.8	60173.1	154992
615.08	144820	85413	58386.5	155219
614.08	142657	84168.7	59227.2	157366
613.08	144994	84340.1	60475	158397
612.08	142848	83155.9	60372.1	160470
611.08	146645	85220.6	61806	158894
610.08	144309	85025.9	62480.7	157794
609.08	146598	83079.7	59945.3	156333
608.08	144353	81577	57564.2	158106
607.08	147261	85609	59612.7	156031
606.08	147241	85406.5	61448.7	157694
605.08	145768	85484	58455.8	159353
604.08	145104	85187.8	58609.5	158841
603.08	146838	84034.1	60222.5	157569
602.08	143944	84748.2	59754.8	156866
601.08	146381	86669.1	60796.6	156361
600.08	145908	84263.6	60245.5	155395
599.08	145231	84884.9	59638.3	160431
598.08	148127	82930.1	59163.5	158909
597.08	147949	84788.3	61306.9	159266
596.08	148679	83654.6	60966	160272
595.08	148565	84930.4	62463.1	155828
594.08	149632	85489.8	60888.3	161362
593.08	147634	84599.2	62401.1	158109
592.08	148073	86794.4	59947.3	161155
591.08	147725	86136	59583	162114
590.08	146057	85241.6	62056.5	163459
589.08	147140	85155.6	60531.6	158827
588.08	149480	83722.5	60868.9	158866
587.08	149397	83490.8	58988.4	159743
586.08	149187	83621.8	60688.4	162296
585.08	147642	81747.4	59361.6	161217
584.08	149453	82217	60834.2	160691
583.08	148595	82058.3	60163.9	159712
582.08	150485	82183.2	62976	162326
581.08	153585	81553.6	62157.4	160212
580.08	149574	81930.2	61956.9	160840
579.08	150116	81264.3	60288.4	161731
578.08	151065	82663.9	61499.4	162954
577.08	149212	83380.2	61319.6	160960
576.08	147913	83643.1	60372.9	157971
575.08	151462	85346.6	59656.7	162389
574.08	150139	84052.6	61792.4	160914
573.08	150402	84986.2	61430	160344
572.08	147808	85115.4	60629.1	161225
571.08	151046	88021.5	60488.4	160420
570.08	149863	88105.9	59755.4	160296
569.08	147483	88214.9	59451.7	158605
568.08	146038	80817.6	58846.2	162333
567.08	150933	78816.1	58326.1	160740
566.08	145025	76272.1	58027.2	161927
565.08	148151	75082.9	58679.3	161082
564.08	153771	72833.7	59002.9	160474
563.08	154335	72512.6	58775.1	162007
562.08	151473	73569.5	59465.6	161385
561.08	150711	72938.5	62865.1	162165
560.08	153825	72177	62153	159469
559.08	157166	71262.2	63005	160455
558.08	157856	73405.9	64018.4	158742
557.08	161601	75882.8	65524.4	163094
556.08	160108	77926.9	64579.9	164249
555.08	157435	77230	65506	163528
554.08	160407	78068.1	65305.4	161964
553.08	158579	75456.1	65396.8	159002
552.08	155227	74993.8	61250.5	161868
551.08	152218	76479	58386.8	162062
550.08	150276	71844.5	58762.6	157284
549.08	140711	66347.6	54231.7	154388
548.08	138276	65697.5	54054.8	157009
547.08	130725	62353.2	51052.1	153966
546.08	123940	58401.7	52055.4	150916
545.08	120398	54997.8	49282.1	147681
544.08	111550	51566.7	46441.4	141799
543.08	103638	47246.4	40972.5	140900
542.08	102130	46110.6	41151.7	140901
541.08	96769.7	44194	40324.2	138624
540.08	92502.7	41296.9	40122.4	137648
539.08	90031.3	38248.5	36537.2	135101
538.08	90946.3	38863.3	37696.5	134116
537.08	91859.9	39686.4	38605.5	136489
536.08	103326	40044.9	40735.5	145513
535.08	116449	43591.7	48567	151084
534.08	149525	62772.9	80239.7	161729
533.08	363812	142057	170957	220576
532.08	589514	241699	215460	297357
531.08	432619	200295	133758	249609
530.08	257861	94805.9	63625.9	165808
529.08	115480	46046.6	40386.2	131928
528.08	79375.9	37245.9	32999.1	125880
527.08	74105.5	31755.5	30617.6	124285
526.08	71882.1	32016.3	30247.5	123957
525.08	72166.3	31436.9	31194.1	121568
524.08	75222.3	32910.3	29816.1	127327
523.08	79348.4	30437.8	28770.2	128798
522.08	74799.1	32268.9	29592.3	127102
521.08	69972.5	31129.8	28938.8	128025
520.08	68432.4	30257.5	29589.1	121395
519.08	68798.9	31240	29710.9	121309
518.08	67049.2	30723.5	28349.2	121073
517.08	65819.7	31646.3	28738.1	120366
516.08	66687.9	32167.1	27499.8	119479
515.08	65374.5	31053.5	29497.2	118855
514.08	64499.5	30983.6	30058.3	117855
513.08	63205.1	30986.5	28408	119604
512.08	61918.4	31381.9	29806	117706
511.08	60959.7	31890.4	30569.1	115921
510.08	59540.1	32383.2	29611.9	114248
509.08	62435.3	30965.9	28765.3	109644
508.08	60927.2	32322.5	28117.8	109570
507.08	61754.3	30752.6	27584.2	107903
506.08	59304.6	31461.5	29209.7	107494
505.08	54432.2	32368.2	28577.2	104894
504.08	55580.6	29650.9	27531.5	103372
503.08	59130.3	32166.7	28341.8	99439.5
502.08	63729.8	32416.8	29260.7	101858
501.08	68823.1	31070.4	28448.6	106629
500.08	70362.6	31846	28601.6	109271
499.08	63927.2	30003	31576.3	105180
498.08	84063.1	32186.3	33061.7	114295
497.08	143082	32996.3	36264.4	155035
496.08	164118	32963.1	34103.2	184294
495.08	102046	32816.2	28658.5	136426
494.08	58411.5	32338.4	27075.2	106086
493.08	48614	29477.7	26806.6	96747.2
492.08	44781.8	32295.1	26267.5	94934.3
491.08	43627.6	32250.5	26608.1	91917.9
490.08	42240.7	30950.9	27080.7	90746.7
489.08	43192.8	31210.6	27700.6	91627.9
488.08	41584	33194.4	26037.7	90174.7
487.08	39531	33134.8	27372.7	90481.1
486.08	39721.4	32304.9	28525.1	89489.7
485.08	39480.3	31030	26588.5	89693.1
484.08	40540	31656	27077.4	90496.9
483.08	39793.3	31742	27567.3	90986.9
482.08	40301.2	31661.5	27060.8	90152.4
481.08	38968	33458.8	27461.8	91110.8
480.08	37940.2	32718.6	26515.2	89052.2
479.08	40271	33198.9	26381.5	91428.8
478.08	38511.7	32803.5	25788.7	90645.7
477.08	39595	32853.2	26437.2	91917.3
476.08	39450.1	33114.7	27779.7	89830.6
475.08	38835.3	32349.5	27052.8	87695.5
474.08	40733.8	33394.3	26927.8	90180.6
473.08	39956.2	33454.8	27949.7	91178.6
472.08	39439.1	33095.4	27185.1	93049.9
471.08	40990.4	31763.6	28533.2	92881.9
470.08	40551.1	32287.5	27491.5	92484.5
469.08	40801.1	32031.5	26904.1	91321
468.08	39325.2	32701	26520.8	93475.4
467.08	41201.7	31629.9	27140.4	91581.7
466.08	41826.3	33026.2	27296.4	93696.8
465.08	40111	32980.2	27698.8	93274
464.08	40387.5	31087.4	27418.7	91778.1
463.08	40271.4	33789.6	27034.2	91632.4
462.08	41599.5	35101.7	27955	92233.6
461.08	41285.4	34781.7	28558	94127.6
460.08	39853.7	33622.4	26660.9	90423.8
459.08	41359.8	33622.1	28282	93624.5
458.08	40288	32683.6	26276.4	91316.4
457.08	42764.4	33269.1	27115.5	93337.3
456.08	41343.8	33683.6	29303.1	92778.4
455.08	42366.5	33320.1	26818.6	92997.6
454.08	41463.7	35292.8	26880.6	93349.1
453.08	40884.6	33905.7	27848.8	96093
452.08	41627.6	34464.4	28855.2	93829.7
451.08	41467.2	35679.1	28629.1	92642
450.08	40294.9	34533.5	28213.4	93880
449.08	40744.7	35281.3	27108.4	89849.5
448.08	42161.7	34126.7	27419.8	92740.3
447.08	41949.8	35646.3	26969	94111.2
446.08	42970.8	34517.9	27433.5	92730
445.08	42177.9	35265.5	28514.4	95647.7
444.08	41878.4	33583.4	27903.1	95189.5
443.08	39397	35470.3	28960.7	92871.1
442.08	41976	35739.9	28863.2	94686.4
441.08	40272.4	34475.3	27427.7	99547
440.08	41063.4	34083.2	28857.8	103120
439.08	42228.3	35348.5	28660.9	109056
438.08	41610.3	35381.7	28475.7	107948
437.08	43109.7	35910.5	28622.3	103478
436.08	42696.1	35592.9	28350.2	95998.4
435.08	42175.3	35145.9	28167.9	93667.3
434.08	42046.5	34012.2	28534.5	92250
433.08	42115.1	34940.9	28939.8	91231.3
432.08	42853.4	35520	29470.1	92640.4
431.08	43675.5	34988.7	28502.7	91414.2
430.08	42661.6	35013.3	29019.3	92088.3
429.08	42348.8	34623.5	29546	91582.6
428.08	42941	34630.1	28678.2	90508.6
427.08	41960.7	36063.1	28631.4	92691
426.08	42774.4	36234.7	29603.7	91700.7
425.08	42769.8	35340.2	29121.9	90807.5
424.08	42243.2	35628	29560.3	93744.5
423.08	42239.2	34949.1	29788.6	94107.5
422.08	43342.1	37385.5	28184.9	94342.7
421.08	42418.3	37313.5	30228.7	93575.1
420.08	41581	35569.6	28448.5	93223.1
419.08	42299.4	36382.6	29020.8	92963
418.08	43695.2	35587.9	28444	92939.7
417.08	43678.1	35210.8	31408.3	93098.1
416.08	44029	37396.4	28925.6	92935.1
415.08	42766.7	35402.4	29208.7	94349.7
414.08	43349	34136.8	29105.6	91938.5
413.08	43948.2	36218	28973.9	92011.5
412.08	44482.4	36406.9	30617.3	92784.6
411.08	43330.5	35368.6	29220.6	92584.2
410.08	44331.3	36007.1	29291.5	94330
409.08	44020.3	35618.3	27765.1	89869.6
408.08	44373	36766	29205.3	92006.6
407.08	44699	36665.1	29827	92986
406.08	43780.2	35805.5	28971.3	91865.6
405.08	44598.5	35676.9	29940	93117.9
404.08	44043.6	35796.1	28887.6	93175.8
403.08	43095	36577.5	30817.8	97255
402.08	43764.7	39679.5	30893.2	95703.1
401.08	45026.8	41518.1	33866.7	96140.1
400.08	48242.6	46630.1	34713.7	102269
399.08	52704	50182.3	35555.7	119450
398.08	49663.2	41949.8	30093.7	107610
397.08	44277.4	37772.3	30918	94978.9
396.08	45929.5	34833.7	29354.6	93351
395.08	45173.5	35922.9	28310.9	94987.1
394.08	45920.4	36447.8	27809.8	94232
393.08	47012	34520.6	30142.6	93803.9
392.08	44912.5	35830.3	29656.4	94765.7
391.08	46217	35521.7	29715.5	93317.3
390.08	46315.2	37309.8	27965.3	97719
389.08	46301.7	36757	30304.6	92271.3
388.08	46226.7	35346.7	29417.8	95618.3
387.08	43112.3	35879.7	29785.7	92693
386.08	43041	35292.6	29108.3	94952.2
385.08	46743.1	36207.3	30306.2	94918.6
384.08	44948.2	37116.4	29341.5	93322.5
383.08	45819.6	35607.4	29323.2	95260.2
382.08	46230.5	36469.6	29690.4	95404.2
381.08	45368.4	37326.5	28616.7	95489.2
380.08	45216.7	38908.5	31049.5	95129.3
379.08	48125.8	36849.5	30935.2	93409.9
378.08	45642.5	37708.6	30080.4	96316.9
377.08	46449	37369	30280.4	93800.6
376.08	45793.6	36467.4	30152.5	95763.2
375.08	45430.5	37641.2	30909.8	98852.1
374.08	45387.1	36215.4	30207.6	98072.9
373.08	49385.9	36682.6	31082.6	100290
372.08	48935	39151.2	32073.9	99452.6
371.08	45372.7	37908.5	30708.3	99242.6
370.08	46367.4	39511.5	32208.7	99346.8
369.08	45497.1	37653.2	30422.7	99903.5
368.08	45526.8	39077.6	31226	98612.4
367.08	47659.5	37953.5	31284.1	97606.5
366.08	46170.7	37539.2	31620.8	95271.3
365.08	45213	38285.7	30911.3	96973.7
364.08	47666.2	38467.2	32056.9	96578.6
363.08	48860.3	39624.5	30686.2	94264.9
362.08	48745.9	38884	33024.6	96149.6
361.08	48304.6	38088.1	32578	91694.2
360.08	47232.2	39249.6	32393.4	93269.1
359.08	48627.5	39000.4	32799.9	97112.1
358.08	48931.4	40050.3	33186	95264
357.08	50250.1	39231.9	32762.8	96454.2
356.08	48956.2	40666.9	31999.1	94382.9
355.08	48173.5	39254.9	30622.5	94272.9
354.08	47475.7	39183.1	32089.2	95360.4
353.08	47884.4	39115.6	33411.4	93255.1
352.08	48328.2	39870.5	32180.2	96065.8
351.08	49411.3	41003	30805.1	117693
350.08	49982.5	40933.7	32265.2	122703
349.08	52416.7	40396.7	33713.8	105516
348.08	48943.9	39558.9	32478.8	118032
347.08	49438.5	41556.2	32709.7	158262
346.08	51506.5	42042	31811.8	129458
345.08	49238.9	40837.6	33262.5	97026.3
344.08	51836.1	40377.2	34333.5	89702
343.08	50506	41824	33413.5	89606.2
342.08	50833.7	41466.8	33669.5	89761.2
341.08	52328.2	41135.5	33517.4	90850
340.08	51677.2	40060.3	33962	86864.6
339.08	52041.1	41815.8	31820.8	89235.4
338.08	52648.2	40709.8	32842.4	90901.3
337.08	51491.5	41648.1	33972.9	88678.9
336.08	50862.8	42960.9	34290	90920.9
335.08	52075.9	42549.1	34384.7	90933
334.08	52430.3	41588.6	34252	91275.7
333.08	51386.6	41109.6	33524.7	90934.6
332.08	53402.4	42849.6	35197.6	89935.9
331.08	52872.7	43559	35426	92074.3
330.08	52365.3	41584.3	34357.1	91461.9
329.08	53368.1	42675	34911.7	91773.7
328.08	52519	41976.5	34859.2	92133.1
327.08	51918.9	44450.3	35175.8	91814.5
326.08	52489.4	43523.3	35143.6	93996.7
325.08	52985.2	43631.4	34344.4	92455.9
324.08	54345.7	43196	36045.5	92360.8
323.08	55397.6	42063.9	33647.2	93396.5
322.08	54982.4	43459.5	33674.3	94581.6
321.08	54363.9	44208.1	34579.1	92030.7
320.08	54546.7	45302.2	36244.3	93196.7
319.08	54476	43239.1	36813.8	94703.1
318.08	55481.7	42836	36488.9	94317.7
317.08	56090.1	46262.3	36574.7	92830.7
316.08	55435	45746.5	34974.7	95918.2
315.08	55683.1	44342.3	37038.2	96689.2
314.08	58959.2	45559.1	37178.2	93779.9
313.08	57847.9	47711.2	37758.3	96744.7
312.08	58667.8	45555.9	38337.6	97949.7
311.08	56638.1	48624.5	37598.4	98519.6
310.08	61558.8	47628.4	37707.7	97070.8
309.08	59261.6	47023.4	39617.6	99114.3
308.08	59850	46747.6	37793.1	96576.2
307.08	61309.7	48936.3	37477.8	97987.8
306.08	57787	47026.9	38799.4	96184.9
305.08	58256	48465.9	38769.3	100172
304.08	54612.5	46676.8	35616.9	96755.8
303.08	51841.2	45724.4	33810.1	98940.9
302.08	50528.2	45134	32732.3	94151
301.08	44286	42156	30833.2	92384.4
300.08	42237.9	39549.1	30810.2	91790.5
299.08	40468.5	36865.9	30214.7	88616.7
298.08	37132.2	35688.4	27596.5	87062.2
297.08	34723.2	33214.7	25792.7	87621.6
296.08	30020.7	32656.7	25467.5	82998.6
295.08	27645.8	30456.8	23519.6	81074.2
294.08	23881.5	29056.2	22663	80913.2
293.08	21791.9	27780	21796.5	83126.1
292.08	19911.6	27016.5	20826.6	78298.6
291.08	20966.4	27677.9	23431.7	79379
290.08	22606.1	27753	26557.5	79759.9
289.08	34827.1	35693.7	39386.7	84979.1
288.08	86111.8	51833.1	55926.4	99434.2
287.08	163462	75445.4	83417.3	113665
286.08	291644	135085	123486	173335
285.08	281477	201599	141390	257625
284.08	215751	182146	117785	277629
283.08	89649.2	65903.8	45736.8	138536
282.08	25708.7	26560.8	21351.4	78579.1
281.08	14917.9	22131.1	16270.3	68885.7
280.08	11997.1	19539.3	15041.1	64937.2
279.08	11150.2	20204.8	14239	60928.2
278.08	10510	18844.5	13555.9	60113.6
277.08	9953.57	18200.1	12861.6	58107.3
276.08	9851.73	17855.7	12967.3	58840.9
275.08	9151.12	18107.4	13400.9	58339.1
274.08	9350.81	17663.1	13707	58680
273.08	9082.98	18879.1	14005.6	59410.9
272.08	9622.11	18697.2	15817.9	61439
271.08	10043.8	19434.3	16902.8	70855.4
270.08	10809.1	21277.9	19284.6	92753.7
269.08	9936.8	26400.4	22083.5	114786
268.08	11396.5	25678.2	18188	109598
267.08	10207.1	23251.7	14959	81338.8
266.08	9429.58	19577.7	13210.6	63843.4
265.08	9589.05	18170.7	12363.5	61717.7
264.08	9799.91	18122.2	11720.7	56998.2
263.08	8447.1	18359.4	12700.4	53730.2
262.08	8923.35	17436.7	12001.4	53552.4
261.08	9191.32	16379.5	12422.6	52834.8
260.08	9097.02	17852.3	12839.3	52606.6
259.08	9848.3	17950.2	11506.3	53818.6
258.08	8859.75	18065.7	11680.6	52800.2
257.08	9305.92	16857.2	11575	52733
256.08	8780.85	16934.2	11901.6	52566.7
255.08	9199.67	18560.6	12994.3	52657.7
254.08	8564.23	16865	12877	52422.9
253.08	8957.7	17912.6	11010	51343.8
252.08	8612.15	17173.8	11620.7	53292.7
251.08	9215.64	17299.5	12592.1	52784.8
250.08	8948.88	17618.2	11781.1	51173.5
249.08	8824.36	16709.7	12383	50627.2
248.08	8465.6	17271.9	11757.9	51521.4
247.08	9460.48	17534.8	12329.9	50986.8
246.08	9378.28	17143.2	11336.4	50717
245.08	9074.01	17893.1	12330.7	50865.1
244.08	8744.33	17407.4	11810.4	50708.2
243.08	8187.13	16814.2	11891.9	50095.2
242.08	9336.64	17153.7	11660.3	49397.3
241.08	8698.49	17444	11666.7	50667.2
240.08	9268.51	16890.6	12291.5	51418.5
239.08	8750.16	16109	12529.7	51475.5
238.08	9282.01	17909.2	12117.1	50940.6
237.08	8972.46	17492.9	11931.6	49279.3
236.08	8175.71	17772.5	11771.7	51195.7
235.08	9321.05	16269.5	11775.2	48748.6
234.08	9372.46	17787.2	11592.4	50458.2
233.08	9556.44	17558.7	11607.2	50294.7
232.08	11024.7	17952.2	12044.2	48002.4
231.08	10827	18070	11752.8	48735.2
230.08	10192.5	17790.3	11619.8	46209.3
229.08	9838.99	17221.5	11544.6	48078.7
228.08	9620.23	17384.8	12569.4	46215.3
227.08	9289.55	19111.8	11975.2	47889
226.08	9667.67	18460.8	11247.6	47227.2
225.08	9799.76	16853.3	12627.8	47528.8
224.08	9245.95	18135.3	11965.6	45626.4
223.08	8798.18	18795.1	11849.8	47863.5
222.08	8975.46	17520.5	12373.5	48519.5
221.08	10128.9	17666.5	12364.9	48834.1
220.08	9133.58	17842.7	11701.9	47937.2
219.08	9828.98	17875.8	13132.6	52580.4
218.08	9594.62	18467.6	12741.3	54066.6
217.08	9652.93	18057.8	13864	54827.1
216.08	9788.25	17935.3	12406.7	52650.1
215.08	9993.41	16895	11656.7	49641.1
214.08	9119.01	18125.2	11607	46336
213.08	8665.59	15731.2	11330.3	43926.6
212.08	9614.24	16690.3	10994.5	40163.4
211.08	9562.42	16941.1	10766	36448.3
210.08	8643.07	16066.2	9893.13	31956.8
209.08	9035.42	15906.3	9101.77	28772.7
208.08	9801.39	15655.3	9335.83	27427.9
207.08	8714.5	14556.6	9600.9	23241.2
206.08	9613.37	14571	8910.94	21402.4
205.08	8817.83	15750	8588.47	18537.7
204.08	9192.62	14738.7	9338.41	19291
203.08	9552.03	15436.5	10016.7	18807.2
202.08	10150.8	15030.6	9996.27	20868.5
201.08	10709.4	17403.1	14602.6	28892.5
200.08	12059.5	20257.8	21814.2	71393.9
199.08	12726.5	28380.5	25556.6	114244
198.08	12666.8	31607.4	24550.5	154293
197.08	11978.1	29992.3	16508.7	105332
196.08	11067.7	17879.1	9673.2	37882.3
195.08	10255	15844.5	8552.81	20744.1
194.08	9190.35	13821.9	7812.6	18392.8
193.08	9521.16	15330.4	7495.41	17497
192.08	8640.34	15403.3	8425.17	16647
191.08	9043.12	14266.7	7935.04	17343
190.08	9542.63	14890.4	7734.21	16765.8
189.08	9666.04	14903.1	7963.49	16295.4
188.08	9959.67	14521.2	8128.09	16468.9
187.08	9309.53	14518.8	7449.15	16661.5
186.08	9753.78	15297.9	7539.1	16730.4
185.08	9237.32	13424.1	7844.1	16225.2
184.08	10246	15072.9	9120.08	16613.2
183.08	9553.79	14093.8	7966.04	16599.4
182.08	9755.58	14814.9	7793.42	16318.8
181.08	9038.04	14244.5	7860.97	16959.6
180.08	9332.17	15197.3	8284.61	17255.5
179.08	9237.65	15302.3	7746.88	16749.2
178.08	9188.38	14769.8	8566.42	15785.1
177.08	10080	15589.6	7960.51	16972.6
176.08	8847.75	15022.7	8342.82	15820
175.08	9403.24	15545.3	7998.6	15901.2
174.08	9507.35	14266.6	8093.91	17038.2
173.08	9133.77	14486.7	8136.3	17240.6
172.08	10120.9	15299.3	8099.21	16257.5
171.08	9802.77	15885.5	8280.32	16850.2
170.08	10408.9	16045.6	8213.53	16498.6
169.08	11841.4	15822.6	9689.38	16703.6
168.08	12177.8	15970.6	9321.25	18182.5
167.08	14174.9	15593.1	8432.57	18427.4
166.08	10301.9	15804.7	8315.36	17213.2
165.08	10276.8	14536.1	6913	17643.8
164.08	8930.14	15043.4	7691.76	16616.6
163.08	10493.8	15341.4	7915.07	16892.4
162.08	9958.2	15788.5	8404.37	16534.6
161.08	9364.8	15145.6	7721.84	15697.1
160.08	9826.55	15160	7971.23	15259.5
159.08	10283.4	16635.5	7637.56	16313.1
158.08	9296.61	15883.3	7918.72	16067.7
157.08	10029.5	16001.9	8645.51	15936.4
156.08	10212	16537.1	8561.37	16875.5
155.08	10811.3	16947.3	8280.31	16203.1
154.08	10990.7	18086.3	9096.62	20733.2
153.08	13207.2	21668.3	9487.12	22013.1
152.08	13694.5	22031.9	8655.67	21604.4
151.08	11664.6	17641.5	8174.33	18895.4
150.08	10148.5	16776.3	8756.16	17400.2
149.08	10047	14939.5	8258.8	17092.3
148.08	9944.55	15002.4	8415.96	16908.5
147.08	8953.26	14255.7	7887.73	16451.7
146.08	9412.49	14359.8	7642.25	16561.9
145.08	9177.9	16040.1	8038.43	17173.7
144.08	9348.05	15573.1	8270.78	17233.9
143.08	10532.2	14985.1	7908.78	16315.3
142.08	9533.08	14782.8	7987.89	16887.7
141.08	9672.55	15325.4	8208	16409.6
140.08	10282.8	13395.8	8509.57	15497
139.08	9784.65	14118.8	8287.74	17208.6
138.08	10137.8	14370.7	8715.47	15657.7
137.08	9584.12	14449.2	8674.28	16496.7
136.08	10211.5	15151.8	7432.48	17124.3
135.08	9415.78	15023.5	7721.01	16592
134.08	10281.9	15206	7844.21	16689
133.08	10488.2	15092.7	7950.83	16714.9
132.08	9815.56	15070.4	8561.09	16953.8
131.08	9770.54	16083.4	8012.49	16050.8
130.08	9786.38	17212.5	8334.76	16262.7
129.08	10007.4	15083.1	8213.39	16244.9
128.08	9678.13	15763	9214.04	16708.8
127.08	9996.39	15468.5	8335.66	16815.5
126.08	9858.69	16503.5	8276.87	16430.5
125.08	9942.44	16835.6	8159.65	16361
124.08	10240.2	18341.7	7530.17	16370.9
123.08	10418.2	17000.2	7778.04	17245.9
122.08	10390	15822.5	8809.64	16222.4
121.08	11418.9	14980.5	8469.25	16304.8
120.08	10394.1	14869.4	8504.05	17306.7
119.08	9911.59	15502.6	8538.87	17120.6
118.08	9802.83	16014.7	8179.95	16762.9
117.08	10013.2	14599.7	8057.71	17273.4
116.08	10171.6	13184	8398.74	17050.2
115.08	10037.9	13794.5	7697.05	17016.8
114.08	9774.36	13912.4	8075.93	15872.4
113.08	10361	12269.8	8593.49	16305.6
112.08	9727.5	12892.6	8193.11	16436.3
111.08	10298.2	13311.1	7917.81	17328.5
110.08	10431.7	13556.7	7893.72	17285.3
109.08	9512.58	13812.7	7073.11	16590.8
108.08	10787	13496.3	7757.92	16771.4
107.08	10426.7	12845.7	8150.03	16481.8
106.08	9845.38	12702.1	8008.71	16178.1
105.08	10376.5	13983.9	7786.51	15897.8
104.08	10476	12392.3	8601.2	16252.2
103.08	11237.1	14747.5	9145.04	18335.5
102.08	14481	20563.9	10124.9	24039.5
101.08	14911.5	19538.5	9421.09	23701.4
100.08	12316.6	14176.5	8896.36	17883.6
99.08	10597	12386	8430.72	17345.1
98.08	10222.6	13114.6	8225.7	15805.7
97.08	10754.7	11349.9	8311.13	16946.8
96.08	10768.2	11900.6	9157.67	17039.1
95.08	10679.1	11936.3	8868.39	15850.6
94.08	10603.3	12322.3	9368.73	16775.8
93.08	11002.8	13230.9	8368.63	15891.9
92.08	10943.9	13066.5	8629.84	16875.1
91.08	10279.5	12479	7453.45	17311
90.08	10592.1	11478.4	7571.98	16985.4
89.08	10951.4	10033.8	6872.45	16069.9
88.08	11669.8	10561.8	7011.01	16329.9
87.08	11903.4	11309.7	6561.53	16663.5
86.08	11390.2	11044.1	7721.25	16902.2
85.08	11590.6	11412.4	8110.3	17164.1
84.08	11705.8	11105.6	8188.76	17015.6
83.08	11726.6	11508.9	7417.52	16633.9
82.08	11237.9	11623.3	7735.09	17351.9
81.08	10578.2	11927.4	7713.23	16394.6
80.08	9689.41	15011.3	7298.12	17042.3
79.08	10238.9	17728.6	7177.1	17512.4
78.08	11020.7	17171.4	7796.8	18119.9
77.08	10067.7	20740.1	6909.29	15726.4
76.08	10455.8	18946.3	7616.35	16289
75.08	9094.99	15033.1	7268.79	16027.4
74.08	9943.8	11581.4	7200.88	15954
73.08	10086.5	10967.2	6644.25	15182.5
72.08	10221.5	8227.48	6704.49	14127.5
71.08	8770.89	7069.59	6007.87	13897.3
70.08	9290.47	7625.69	6391.67	13587.5
69.08	9894.97	7369.53	6604.42	13399.6
68.08	9855.9	6737.73	6155.61	13237.7
67.08	9337.93	6751.6	6401.26	13093
66.08	9323.42	6010.81	6600.93	13560.5
65.08	11082.2	6150.58	6331.59	14359.5
64.08	14935.4	7317.9	8341.04	21352.9
63.08	25920.7	6802.79	8025.17	35858.9
62.08	26381.5	6745.39	7348.94	26134.4
61.08	15432.6	7364.77	6726.81	16171.2
60.08	10987.8	6195.78	6211.51	14197.8
59.08	10333	6539.32	7256.58	13813.3
58.08	10135	6242.55	8122.94	13886.8
57.08	10136.8	6737.69	10372.8	13611.6
56.08	9325.81	6413.57	10689.4	11923.1
55.08	9399.04	6164.38	9132.58	11717.9
54.08	9680.68	6588.77	6771.65	12543.6
53.08	9111.01	7263.5	5470.75	12942.2
52.08	8796.75	6777.51	4974.17	12956.9
51.08	10104.5	6553.95	4590.68	12844.1
50.08	10024.2	7047.12	4748.5	12718.8
49.08	10262.4	6819.26	5136.16	13851.3
48.08	9895.75	6533.02	4781.66	11660.8
47.08	9915.85	6348.98	4612.97	13395.5
46.08	8436.04	6441.35	5014.15	13657.4
45.08	9384.59	7049.14	3911.85	13920.5
44.08	8924.72	7112.03	4531.36	16651.4
43.08	9818.7	6725.26	4027.42	15033.5
42.08	9351.26	7387.11	4412.19	13921
41.08	8021.13	5985.26	3973.13	10910.5
40.08	7722.85	6316.73	4064.8	10806.7
39.08	7875.39	5968.78	4530.61	9944.37
38.08	7441.29	6002.99	3706.05	9685.75
37.08	7062.56	6192.43	4053.92	8963.66
36.08	6549.85	5831.07	3515.39	9121.46
35.08	6391.84	5445.47	3546.48	8529.92
34.08	6453.5	6725.12	3600.89	9064.65
33.08	7467.89	5932.71	3658.81	9196.89
32.08	6960.97	6137.13	3907.01	8751.98
31.08	10773.4	6099.33	4723.68	13359.5
30.08	17596.4	6615.97	5199.89	20005.8
29.08	17903	6375.01	5009.27	13567
28.08	13443.2	7935.38	5788.99	9479.51
27.08	14504.7	8873.26	6404.8	11692.7
26.08	18224.5	9814.73	7560.41	15803.2
25.08	17553.9	9823.19	7024.23	24291.9
24.08	15383.2	9178.76	5859	19130.4
23.08	11381	8284.98	4422.76	11770.2
22.08	7208.85	6366.34	3991.01	8124.09
21.08	5800.07	5010.41	2984.9	8023.63
20.08	6034.92	4827.78	3125.4	6808.01
19.08	6778.35	4882.9	3681.69	6087.82
18.08	7667.31	5435.51	4415.55	6958.41
17.08	7928.68	5473.3	4040.74	7741.65
16.08	7069.98	6104.96	4573.74	11564.1
15.08	7003.11	5369.54	3809.04	13423
14.08	7331.95	5261.86	3569.1	7595.86
13.08	5727.44	5506.79	2989.08	5628.24
12.08	5674.58	5639.06	2651.39	3466.33
11.08	5530.52	4864.32	2691.72	2797.31
10.08	4942.8	5282.55	2852.85	2334.96
9.08	4933.14	4848.72	2986.86	2603.95
8.08	5258.98	4512.73	2883.25	2945.65
7.08	5327.34	4656.78	3145.77	3932.6
6.08	4887.84	6253.07	3910.76	7437.41
5.08	4153.08	8045.51	4392.04	12974.2
4.08	4822.53	8424.18	3060.72	14078.9
3.08	2919.6	6116.43	1828.23	6296.65
2.08	1219.16	2995.34	441.387	1577.12
1.08	352.615	922.302	279.677	670.564
0.08	107.208	314.206	104.397	224.26
-0.92	84.3831	108.996	98.2892	300.334

## Sheet: Fig. 3b
r	COO-Cu	OH-Cu
0.1	0	0
0.102	0	0
0.104	0	0
0.106	0	0
0.108	0	0
0.11	0	0
0.112	0	0
0.114	0	0
0.116	0	0
0.118	0	0
0.12	0	0
0.122	0	0
0.124	0	0
0.126	0	0
0.128	0	0
0.13	0	0
0.132	0	0
0.134	0	0
0.136	0	0
0.138	0	0
0.14	0	0
0.142	0	0
0.144	0	0
0.146	0	0
0.148	0	0
0.15	0	0
0.152	0	0
0.154	0	0
0.156	0	0
0.158	0	0
0.16	0	0
0.162	0	0
0.164	0	0
0.166	0	0
0.168	0	0
0.17	0	0
0.172	0	0
0.174	0	0
0.176	0	0
0.178	0	0
0.18	0	0
0.182	0	0
0.184	0	0
0.186	0	0
0.188	0	0
0.19	0	0
0.192	0	0
0.194	0	0
0.196	0	0.116
0.198	0	0.642
0.2	0	1.74
0.202	0.056	3.575
0.204	0.49	5.409
0.206	2.296	5.723
0.208	6.233	6.195
0.21	13.206	4.919
0.212	21.631	4.893
0.214	31.719	4.155
0.216	39.926	4.539
0.218	39.339	3.568
0.22	39.47	3.84
0.222	35.911	3.38
0.224	32.789	3.291
0.226	26.044	2.856
0.228	22.538	2.535
0.23	18.42	2.113
0.232	14.862	1.912
0.234	11.34	1.636
0.236	10.497	1.595
0.238	7.961	1.647
0.24	7.278	1.195
0.242	5.069	1.214
0.244	4.53	1.045
0.246	3.37	0.967
0.248	2.616	0.686
0.25	2.357	0.758
0.252	2.07	0.618
0.254	1.791	0.551
0.256	1.694	0.599
0.258	0.783	0.434
0.26	0.939	0.405
0.262	0.594	0.378
0.264	0.78	0.414
0.266	0.673	0.398
0.268	0.505	0.278
0.27	0.746	0.254
0.272	0.888	0.27
0.274	0.513	0.335
0.276	0.476	0.253
0.278	0.469	0.259
0.28	0.607	0.236
0.282	0.285	0.196
0.284	0.45	0.174
0.286	0.222	0.19
0.288	0.273	0.143
0.29	0.296	0.176
0.292	0.292	0.208
0.294	0.446	0.18
0.296	0.336	0.169
0.298	0.255	0.092
0.3	0.327	0.115
0.302	0.075	0.081
0.304	0.319	0.088
0.306	0.29	0.119
0.308	0.287	0.109
0.31	0.236	0.092
0.312	0.279	0.091
0.314	0.276	0.09
0.316	0.182	0.104
0.318	0.359	0.095
0.32	0.243	0.123
0.322	0.437	0.136
0.324	0.345	0.078
0.326	0.405	0.125
0.328	0.274	0.117
0.33	0.291	0.122
0.332	0.308	0.141
0.334	0.366	0.086
0.336	0.422	0.184
0.338	0.397	0.123
0.34	0.47	0.096
0.342	0.271	0.171
0.344	0.44	0.219
0.346	0.511	0.21
0.348	0.449	0.287
0.35	0.629	0.23
0.352	0.421	0.185
0.354	0.597	0.219
0.356	0.644	0.269
0.358	0.796	0.312
0.36	0.769	0.297
0.362	0.571	0.316
0.364	0.889	0.352
0.366	0.727	0.431
0.368	0.87	0.459
0.37	1.093	0.579
0.372	0.966	0.546
0.374	1.231	0.572
0.376	1.058	0.765
0.378	1.237	0.757
0.38	1.428	0.872
0.382	1.32	0.913
0.384	1.46	0.959
0.386	1.475	1.098
0.388	1.31	1.067
0.39	1.743	1.125
0.392	1.637	1.296
0.394	2.044	1.264
0.396	1.691	1.516
0.398	2.046	1.468
0.4	2.025	1.481
0.402	2.454	1.604
0.404	2.638	1.483
0.406	2.117	1.451
0.408	2.355	1.495
0.41	2.683	1.414
0.412	2.643	1.597
0.414	3.543	1.313
0.416	3.234	1.527
0.418	3.372	1.411
0.42	3.43	1.427
0.422	4.314	1.468
0.424	4.097	1.524
0.426	4.421	1.559
0.428	4.862	1.593
0.43	4.743	1.478
0.432	4.942	1.603
0.434	4.993	1.576
0.436	4.84	1.581
0.438	4.382	1.625
0.44	3.886	1.572
0.442	3.677	1.63
0.444	3.644	1.6
0.446	3.224	1.448
0.448	2.981	1.45
0.45	2.731	1.386
0.452	2.629	1.486
0.454	2.353	1.401
0.456	2.234	1.499
0.458	2.042	1.592
0.46	2.206	1.435
0.462	2.028	1.464
0.464	2.137	1.465
0.466	2.619	1.309
0.468	2.152	1.467
0.47	1.908	1.495
0.472	2.156	1.396
0.474	2.037	1.424
0.476	2.14	1.307
0.478	2.281	1.384
0.48	2.125	1.34
0.482	2.165	1.253
0.484	2.177	1.198
0.486	2.063	1.254
0.488	2.103	1.29
0.49	1.803	1.246
0.492	1.91	1.26
0.494	1.997	1.22
0.496	1.557	1.249
0.498	1.864	1.215
0.5	1.55	1.197

## Sheet: Fig. 3c
Time	Cu(II) in CMC-Cu(II)	Na(I) in CMC-Cu(II)		Diffusion constants
0	0	0		0.2024
5	0.0138	0.0152		0.2329
10	0.0239	0.02587
15	0.03353	0.03608
20	0.04287	0.04587
25	0.05195	0.05559
30	0.06094	0.06497
35	0.06984	0.07443
40	0.07867	0.08356
45	0.0874	0.09288
50	0.09611	0.10191
55	0.10473	0.11098
60	0.11331	0.11988
65	0.12183	0.1289
70	0.13032	0.13767
75	0.13878	0.14666
80	0.14717	0.15532
85	0.15561	0.1643
90	0.16393	0.17295
95	0.17234	0.18195
100	0.18062	0.19059
105	0.18902	0.19953
110	0.19723	0.20811
115	0.20555	0.21701
120	0.21369	0.22553
125	0.22193	0.23446
130	0.23002	0.24291
135	0.23819	0.25177
140	0.24621	0.26029
145	0.25439	0.26913
150	0.26238	0.27763
155	0.27049	0.28642
160	0.2784	0.29489
165	0.28641	0.30364
170	0.29424	0.31207
175	0.30225	0.32079
180	0.31005	0.32916
185	0.31803	0.33783
190	0.3258	0.34621
195	0.33373	0.35479
200	0.34141	0.36313
205	0.34934	0.37167
210	0.35698	0.37993
215	0.36492	0.38849
220	0.37253	0.3967
225	0.38045	0.40525
230	0.38802	0.41331
235	0.39587	0.42188
240	0.40338	0.42985
245	0.41114	0.43834
250	0.41859	0.44628
255	0.42635	0.45487
260	0.43375	0.46271
265	0.44144	0.47123
270	0.44874	0.479
275	0.45638	0.48741
280	0.46365	0.49506
285	0.47118	0.50343
290	0.47839	0.51094
295	0.4858	0.51925
300	0.49291	0.52667
305	0.50029	0.53496
310	0.50733	0.54224
315	0.51466	0.55061
320	0.52163	0.55789
325	0.5289	0.56626
330	0.53579	0.57353
335	0.54304	0.58187
340	0.55001	0.58917
345	0.5573	0.59759
350	0.56425	0.60496
355	0.5715	0.61332
360	0.57847	0.62061
365	0.5857	0.62892
370	0.59266	0.63618
375	0.59993	0.64445
380	0.60689	0.65167
385	0.61412	0.65991
390	0.62104	0.66706
395	0.62825	0.67536
400	0.63517	0.68252
405	0.64232	0.69077
410	0.64919	0.69785
415	0.65638	0.70605
420	0.66323	0.71315
425	0.67034	0.72132
430	0.67721	0.72846
435	0.68427	0.73662
440	0.6911	0.74378
445	0.6982	0.75196
450	0.70506	0.75915
455	0.71213	0.76731
460	0.71892	0.77449
465	0.72604	0.78267
470	0.73278	0.78981
475	0.73986	0.79797
480	0.74661	0.80509
485	0.75364	0.81318
490	0.76045	0.82033
495	0.76751	0.82842
500	0.77435	0.83552
505	0.78139	0.84354
510	0.78822	0.85071
515	0.79527	0.85877
520	0.80208	0.86593
525	0.80914	0.87404
530	0.81592	0.88118
535	0.82295	0.88925
540	0.82971	0.89643
545	0.83671	0.90449
550	0.84349	0.91163
555	0.85058	0.91975
560	0.85729	0.92686
565	0.86444	0.93499
570	0.87112	0.94212
575	0.87829	0.95032
580	0.88489	0.95744
585	0.89202	0.96565
590	0.89864	0.97282
595	0.90576	0.98098
600	0.91239	0.98816
605	0.91955	0.99633
610	0.92614	1.00348
615	0.93321	1.01169
620	0.93981	1.01878
625	0.94691	1.02693
630	0.95355	1.03407
635	0.96062	1.04225
640	0.96727	1.04935
645	0.97432	1.05755
650	0.9809	1.0647
655	0.98799	1.07293
660	0.99457	1.08007
665	1.00171	1.08832
670	1.00834	1.09536
675	1.01543	1.10357
680	1.02207	1.11061
685	1.02911	1.1188
690	1.03575	1.12584
695	1.04279	1.13407
700	1.04941	1.14106
705	1.05645	1.14931
710	1.06305	1.15631
715	1.07005	1.16453
720	1.07671	1.17154
725	1.08368	1.17971
730	1.09036	1.18666
735	1.09733	1.19481
740	1.104	1.20179
745	1.11092	1.20995
750	1.11763	1.2169
755	1.1245	1.22502
760	1.13122	1.23202
765	1.13809	1.24015
770	1.1448	1.24713
775	1.1517	1.25522
780	1.15838	1.26225
785	1.16525	1.27029
790	1.17189	1.2773
795	1.17876	1.28538
800	1.18535	1.29237
805	1.19222	1.3005
810	1.19879	1.30743
815	1.20565	1.31555
820	1.21222	1.32248
825	1.21907	1.33057
830	1.22556	1.33745
835	1.23239	1.34555
840	1.23889	1.35238
845	1.24571	1.36047
850	1.2521	1.36728
855	1.25891	1.37533
860	1.26533	1.38213
865	1.27221	1.3902
870	1.27863	1.39699
875	1.28548	1.40506
880	1.29187	1.41184
885	1.29866	1.41989
890	1.30509	1.42672
895	1.3119	1.43478
900	1.31833	1.44162
905	1.32514	1.44963
910	1.33155	1.45648
915	1.33834	1.46451
920	1.34473	1.47126
925	1.35158	1.47924
930	1.35799	1.48599
935	1.36483	1.49398
940	1.37129	1.5007
945	1.37808	1.50865
950	1.3846	1.51542
955	1.39137	1.52332
960	1.39787	1.53005
965	1.40464	1.53796
970	1.41121	1.54473
975	1.41794	1.55258
980	1.42453	1.5593
985	1.43126	1.56724
990	1.43785	1.57394
995	1.44452	1.58191
1000	1.45111	1.58855
1005	1.45775	1.59654
1010	1.46435	1.60315
1015	1.47096	1.61112
1020	1.47754	1.61774
1025	1.48408	1.62562
1030	1.49068	1.63227
1035	1.4973	1.64025
1040	1.50383	1.64695
1045	1.51044	1.65496
1050	1.51692	1.66159
1055	1.52348	1.66962
1060	1.52999	1.67627
1065	1.53657	1.68432
1070	1.5431	1.69102
1075	1.54973	1.69907
1080	1.5563	1.70571
1085	1.56292	1.71376
1090	1.5695	1.72039
1095	1.57621	1.72852
1100	1.58279	1.7351
1105	1.58948	1.74326
1110	1.59604	1.7498
1115	1.60272	1.75794
1120	1.60932	1.76446
1125	1.61606	1.77259
1130	1.6226	1.77915
1135	1.62929	1.78727
1140	1.63579	1.79375
1145	1.64254	1.80191
1150	1.64899	1.80841
1155	1.65571	1.81655
1160	1.66216	1.82307
1165	1.66888	1.83127
1170	1.67537	1.83778
1175	1.68208	1.84597
1180	1.68851	1.85252
1185	1.6952	1.86072
1190	1.7017	1.8673
1195	1.70842	1.87547
1200	1.71496	1.88209
1205	1.72172	1.89022
1210	1.72828	1.89684
1215	1.73503	1.90504
1220	1.74153	1.91162
1225	1.74832	1.91985
1230	1.75491	1.92642
1235	1.76168	1.93462
1240	1.76822	1.94119
1245	1.7749	1.94931
1250	1.78143	1.9559
1255	1.78807	1.96406
1260	1.79454	1.97063
1265	1.80118	1.97869
1270	1.80763	1.98522
1275	1.81431	1.99332
1280	1.82082	1.99985
1285	1.8275	2.00794
1290	1.83402	2.01443
1295	1.84065	2.02257
1300	1.84713	2.02906
1305	1.85377	2.03721
1310	1.86026	2.0437
1315	1.86699	2.05182
1320	1.87347	2.05834
1325	1.88026	2.06641
1330	1.88674	2.07292
1335	1.89352	2.08103
1340	1.89999	2.08755
1345	1.90674	2.09564
1350	1.91318	2.10207
1355	1.91995	2.1102
1360	1.92638	2.11662
1365	1.93319	2.12472
1370	1.93959	2.13115
1375	1.9464	2.13926
1380	1.95289	2.14576
1385	1.95968	2.1539
1390	1.96618	2.16037
1395	1.97301	2.16849
1400	1.97947	2.17498
1405	1.98624	2.18311
1410	1.99266	2.18967
1415	1.99944	2.19781
1420	2.00578	2.20428
1425	2.01264	2.21247
1430	2.01903	2.21898
1435	2.02596	2.22715
1440	2.03239	2.23369
1445	2.03925	2.24189
1450	2.04568	2.24839
1455	2.05254	2.25657
1460	2.05894	2.26312
1465	2.06579	2.27126
1470	2.0722	2.27783
1475	2.0791	2.28599
1480	2.08554	2.29249
1485	2.09252	2.30062
1490	2.09893	2.30712
1495	2.10591	2.31525
1500	2.11231	2.32178
1505	2.11932	2.32985
1510	2.1257	2.33642
1515	2.13275	2.34453
1520	2.13913	2.35114
1525	2.14614	2.35922
1530	2.15256	2.36581
1535	2.15963	2.37392
1540	2.16605	2.38056
1545	2.17315	2.38872
1550	2.17952	2.39536
1555	2.1866	2.40355
1560	2.19304	2.41026
1565	2.20019	2.41844
1570	2.20656	2.42514
1575	2.21374	2.43336
1580	2.22012	2.44008
1585	2.2272	2.44818
1590	2.23358	2.45496
1595	2.24065	2.46306
1600	2.24698	2.46986
1605	2.25402	2.47804
1610	2.26039	2.4849
1615	2.26741	2.49311
1620	2.27382	2.49998
1625	2.28078	2.50819
1630	2.28716	2.51503
1635	2.29414	2.52318
1640	2.30047	2.53007
1645	2.30747	2.53822
1650	2.31381	2.54512
1655	2.32084	2.55325
1660	2.32717	2.56011
1665	2.33422	2.56826
1670	2.34055	2.57511
1675	2.34766	2.58334
1680	2.35396	2.59023
1685	2.36103	2.59844
1690	2.3673	2.60533
1695	2.37431	2.61352
1700	2.38061	2.62046
1705	2.38765	2.62863
1710	2.3939	2.63551
1715	2.40089	2.64372
1720	2.40713	2.65061
1725	2.41407	2.65879
1730	2.42037	2.66569
1735	2.42731	2.67387
1740	2.43362	2.68077
1745	2.44059	2.68891
1750	2.44692	2.6958
1755	2.45389	2.704
1760	2.4601	2.71097
1765	2.46715	2.71915
1770	2.47338	2.72611
1775	2.48039	2.73426
1780	2.48657	2.74118
1785	2.49351	2.74938
1790	2.49967	2.75633
1795	2.5066	2.76458
1800	2.51269	2.77153
1805	2.51965	2.77975
1810	2.52575	2.78672
1815	2.5327	2.79502
1820	2.5388	2.80192
1825	2.5457	2.8102
1830	2.55186	2.81709
1835	2.55877	2.82542
1840	2.56485	2.8323
1845	2.57179	2.8406
1850	2.57786	2.8475
1855	2.5848	2.85586
1860	2.59087	2.86275
1865	2.59778	2.87112
1870	2.60395	2.87804
1875	2.61079	2.88638
1880	2.61692	2.89329
1885	2.62377	2.90163
1890	2.62989	2.90855
1895	2.63677	2.91693
1900	2.64288	2.92384
1905	2.6498	2.93222
1910	2.65594	2.93914
1915	2.66282	2.94746
1920	2.66889	2.9543
1925	2.67582	2.9626
1930	2.68189	2.96948
1935	2.68879	2.97779
1940	2.69482	2.98462
1945	2.7018	2.99297
1950	2.70784	2.99984
1955	2.71478	3.00812
1960	2.72075	3.015
1965	2.72772	3.02327
1970	2.73367	3.03008
1975	2.74063	3.03836
1980	2.7466	3.04515
1985	2.7536	3.0535
1990	2.75952	3.06035
1995	2.76649	3.06875
2000	2.7724	3.07554
2005	2.77932	3.08396
2010	2.78521	3.0907
2015	2.79224	3.09912
2020	2.79819	3.10588
2025	2.80519	3.1143
2030	2.81112	3.12107
2035	2.81812	3.12945
2040	2.82415	3.13627
2045	2.83109	3.14462
2050	2.83707	3.15136
2055	2.84407	3.1598
2060	2.85	3.1665
2065	2.85705	3.17496
2070	2.86301	3.18168
2075	2.87003	3.19015
2080	2.87597	3.1969
2085	2.88297	3.20539
2090	2.8889	3.21213
2095	2.89599	3.22057
2100	2.90192	3.22731
2105	2.90904	3.23576
2110	2.91492	3.24244
2115	2.92203	3.25093
2120	2.92798	3.25764
2125	2.93509	3.26606
2130	2.94104	3.27277
2135	2.94807	3.28117
2140	2.95396	3.28787
2145	2.96099	3.29627
2150	2.96688	3.30302
2155	2.9739	3.31142
2160	2.97981	3.31816
2165	2.98684	3.32652
2170	2.99268	3.33327
2175	2.99972	3.3416
2180	3.00554	3.3484
2185	3.01263	3.35672
2190	3.01845	3.36351
2195	3.02549	3.37181
2200	3.03132	3.37858
2205	3.03832	3.38687
2210	3.04406	3.39365
2215	3.05113	3.40195
2220	3.05689	3.4087
2225	3.06397	3.41703
2230	3.06959	3.42381
2235	3.07673	3.43206
2240	3.08237	3.43884
2245	3.08947	3.44708
2250	3.09513	3.45388
2255	3.10229	3.46218
2260	3.10794	3.46883
2265	3.11512	3.47716
2270	3.12075	3.48388
2275	3.1279	3.49221
2280	3.13356	3.49884
2285	3.14063	3.50724
2290	3.14624	3.51391
2295	3.15335	3.52224
2300	3.15891	3.52893
2305	3.16602	3.5373
2310	3.17163	3.54396
2315	3.17873	3.55231
2320	3.18436	3.55896
2325	3.19143	3.56731
2330	3.19699	3.5739
2335	3.20405	3.58227
2340	3.20965	3.58889
2345	3.21667	3.59726
2350	3.2223	3.60387
2355	3.22923	3.61224
2360	3.23488	3.61876
2365	3.24187	3.62719
2370	3.24754	3.63364
2375	3.25453	3.642
2380	3.26016	3.64851
2385	3.26719	3.65679
2390	3.27279	3.6633
2395	3.27989	3.67162
2400	3.28558	3.67815
2405	3.29267	3.68649
2410	3.29837	3.69303
2415	3.30545	3.70135
2420	3.31113	3.70785
2425	3.31829	3.71611
2430	3.32401	3.72268
2435	3.33117	3.73097
2440	3.3369	3.73758
2445	3.34403	3.74586
2450	3.34982	3.75244
2455	3.35698	3.76073
2460	3.3628	3.76727
2465	3.36993	3.7756
2470	3.37581	3.78218
2475	3.38291	3.79056
2480	3.38871	3.79715
2485	3.39585	3.80549
2490	3.40172	3.81202
2495	3.40882	3.82033
2500	3.41466	3.82692
2505	3.42182	3.83526
2510	3.42764	3.84187
2515	3.43484	3.85025
2520	3.44064	3.85683
2525	3.44782	3.86515
2530	3.45354	3.8718
2535	3.46075	3.88018
2540	3.46657	3.88683
2545	3.47384	3.89517
2550	3.47959	3.90181
2555	3.4869	3.91019
2560	3.49275	3.91689
2565	3.50002	3.92519
2570	3.50587	3.93193
2575	3.51312	3.94028
2580	3.51895	3.94696
2585	3.52623	3.9553
2590	3.532	3.96194
2595	3.53922	3.9703
2600	3.54498	3.97694
2605	3.55219	3.98536
2610	3.55796	3.99194
2615	3.56516	4.00038
2620	3.57095	4.00703
2625	3.57811	4.01548
2630	3.5839	4.02213
2635	3.59108	4.03053
2640	3.59693	4.03714
2645	3.60403	4.04563
2650	3.60994	4.05224
2655	3.61698	4.06075
2660	3.62291	4.06736
2665	3.62985	4.07586
2670	3.63581	4.08244
2675	3.64276	4.09091
2680	3.64873	4.09748
2685	3.65569	4.10596
2690	3.66163	4.1125
2695	3.66858	4.121
2700	3.67455	4.12753
2705	3.68143	4.13612
2710	3.68742	4.1426
2715	3.69431	4.15118
2720	3.70037	4.15764
2725	3.70715	4.16619
2730	3.71322	4.17272
2735	3.71999	4.18133
2740	3.72602	4.18782
2745	3.73286	4.19652
2750	3.73894	4.20292
2755	3.74582	4.21168
2760	3.75189	4.2181
2765	3.75875	4.22684
2770	3.76475	4.23323
2775	3.7716	4.24197
2780	3.77768	4.24836
2785	3.78447	4.25706
2790	3.79057	4.26347
2795	3.79743	4.27218
2800	3.80355	4.27858
2805	3.81041	4.28728
2810	3.81646	4.29363
2815	3.82323	4.30237
2820	3.8293	4.30871
2825	3.83615	4.31743
2830	3.84221	4.32379
2835	3.84906	4.33253
2840	3.85515	4.33881
2845	3.86192	4.34757
2850	3.86795	4.35387
2855	3.87476	4.36267
2860	3.88077	4.36893
2865	3.88756	4.37777
2870	3.89361	4.3841
2875	3.90033	4.39289
2880	3.90636	4.39917
2885	3.91315	4.40808
2890	3.91918	4.41437
2895	3.92594	4.42321
2900	3.93202	4.42952
2905	3.93879	4.43835
2910	3.94487	4.44473
2915	3.95161	4.45355
2920	3.95765	4.45994
2925	3.9644	4.46876
2930	3.97037	4.47514
2935	3.97711	4.48396
2940	3.9831	4.49036
2945	3.98983	4.49919
2950	3.99583	4.50553
2955	4.00253	4.51439
2960	4.00853	4.52071
2965	4.01528	4.52959
2970	4.02123	4.5359
2975	4.028	4.54478
2980	4.03391	4.55111
2985	4.04065	4.55995
2990	4.04657	4.56623
2995	4.05333	4.57509
3000	4.05923	4.5814
3005	4.06594	4.59031
3010	4.07183	4.59663
3015	4.07859	4.60552
3020	4.08452	4.61182
3025	4.09133	4.62068
3030	4.09726	4.62698
3035	4.10414	4.63584
3040	4.11004	4.64215
3045	4.11694	4.65097
3050	4.12288	4.65729
3055	4.12984	4.66612
3060	4.13571	4.67245
3065	4.14268	4.68131
3070	4.14863	4.68761
3075	4.15561	4.69648
3080	4.16148	4.70276
3085	4.16842	4.71157
3090	4.1743	4.71787
3095	4.18124	4.72676
3100	4.18713	4.73294
3105	4.19411	4.74184
3110	4.19996	4.74797
3115	4.20697	4.75689
3120	4.21285	4.76307
3125	4.21986	4.77194
3130	4.22568	4.77813
3135	4.2328	4.78696
3140	4.23862	4.79314
3145	4.24573	4.80201
3150	4.25151	4.80813
3155	4.25864	4.81696
3160	4.26441	4.823
3165	4.27154	4.83184
3170	4.27731	4.83785
3175	4.2844	4.84674
3180	4.29011	4.85266
3185	4.29713	4.86145
3190	4.30281	4.8674
3195	4.30986	4.87614
3200	4.31556	4.88205
3205	4.32266	4.89081
3210	4.32837	4.89672
3215	4.33547	4.90547
3220	4.34123	4.91129
3225	4.34833	4.92002
3230	4.35419	4.92586
3235	4.36128	4.9346
3240	4.36712	4.94043
3245	4.3742	4.94917
3250	4.38	4.95501
3255	4.3871	4.96366
3260	4.39294	4.96944
3265	4.40008	4.97805
3270	4.40595	4.9839
3275	4.4131	4.99257
3280	4.41902	4.99839
3285	4.42624	5.00711
3290	4.43206	5.01295
3295	4.4393	5.02158
3300	4.44513	5.02737
3305	4.45235	5.03601
3310	4.45825	5.04172
3315	4.46548	5.05034
3320	4.47138	5.05601
3325	4.47864	5.0646
3330	4.48456	5.07033
3335	4.49182	5.07889
3340	4.49778	5.0847
3345	4.50507	5.09317
3350	4.511	5.09897
3355	4.51833	5.10744
3360	4.52427	5.11323
3365	4.53158	5.12176
3370	4.53755	5.12755
3375	4.54483	5.13601
3380	4.55083	5.14171
3385	4.55803	5.15019
3390	4.56402	5.15588
3395	4.57118	5.16438
3400	4.57711	5.17002
3405	4.58423	5.17849
3410	4.59013	5.18403
3415	4.5973	5.19253
3420	4.60324	5.19801
3425	4.61041	5.20658
3430	4.61634	5.21209
3435	4.62354	5.22071
3440	4.62945	5.22619
3445	4.63673	5.23477
3450	4.64268	5.24027
3455	4.64996	5.24884
3460	4.65591	5.25436
3465	4.66314	5.26288
3470	4.66907	5.26839
3475	4.67625	5.27685
3480	4.68218	5.28235
3485	4.68941	5.29077
3490	4.69535	5.29627
3495	4.70262	5.30466
3500	4.70857	5.31012
3505	4.7158	5.31849
3510	4.72177	5.32393
3515	4.72903	5.33225
3520	4.73491	5.33768
3525	4.74222	5.34603
3530	4.74811	5.35147
3535	4.75538	5.35986
3540	4.76133	5.36525
3545	4.76863	5.37361
3550	4.77453	5.37905
3555	4.78187	5.3874
3560	4.78783	5.3929
3565	4.79514	5.4013
3570	4.80103	5.40677
3575	4.80838	5.41511
3580	4.81428	5.42064
3585	4.8216	5.42899
3590	4.82749	5.43448
3595	4.83484	5.44288
3600	4.8407	5.44831
3605	4.84807	5.45667
3610	4.85392	5.46209
3615	4.86124	5.47058
3620	4.86708	5.47604
3625	4.87439	5.48447
3630	4.88028	5.48995
3635	4.88763	5.49841
3640	4.89346	5.50384
3645	4.90083	5.51227
3650	4.90668	5.51771
3655	4.91407	5.52611
3660	4.91989	5.53157
3665	4.92729	5.53994
3670	4.93311	5.54539
3675	4.94038	5.55369
3680	4.94617	5.55907
3685	4.95343	5.5674
3690	4.95932	5.57281
3695	4.96656	5.58111
3700	4.9725	5.58657
3705	4.97973	5.59492
3710	4.9857	5.60031
3715	4.99297	5.60865
3720	4.99887	5.61411
3725	5.00612	5.62244
3730	5.01199	5.62798
3735	5.01925	5.63622
3740	5.02516	5.64177
3745	5.03244	5.65004
3750	5.03842	5.6556
3755	5.04556	5.66384
3760	5.05161	5.66939
3765	5.05873	5.67762
3770	5.06481	5.6832
3775	5.07193	5.69148
3780	5.07803	5.69707
3785	5.08511	5.70527
3790	5.09114	5.7109
3795	5.09823	5.71916
3800	5.10428	5.7248
3805	5.11132	5.73308
3810	5.1174	5.73876
3815	5.12445	5.74704
3820	5.13053	5.75271
3825	5.13768	5.761
3830	5.14378	5.76672
3835	5.15097	5.77498
3840	5.15708	5.78066
3845	5.16421	5.78894
3850	5.17028	5.79459
3855	5.17738	5.80292
3860	5.18355	5.80853
3865	5.19063	5.81693
3870	5.19676	5.82257
3875	5.20388	5.83095
3880	5.21	5.8366
3885	5.21712	5.84489
3890	5.2232	5.85056
3895	5.23035	5.85886
3900	5.23647	5.86455
3905	5.24356	5.87284
3910	5.24967	5.87856
3915	5.25683	5.88681
3920	5.26289	5.89253
3925	5.27007	5.90082
3930	5.2761	5.90654
3935	5.28326	5.91483
3940	5.28929	5.92058
3945	5.29637	5.92883
3950	5.30235	5.9346
3955	5.3095	5.94283
3960	5.31546	5.94861
3965	5.3226	5.95681
3970	5.32856	5.96262
3975	5.33574	5.9708
3980	5.34172	5.97654
3985	5.34895	5.98473
3990	5.35492	5.9904
3995	5.36216	5.99853
4000	5.36809	6.00419
4005	5.37537	6.01229
4010	5.38127	6.01802
4015	5.38852	6.02608
4020	5.39434	6.03181
4025	5.4016	6.03993
4030	5.40748	6.04568
4035	5.41481	6.05372
4040	5.42065	6.05944
4045	5.42786	6.06739
4050	5.43376	6.07316
4055	5.44092	6.08107
4060	5.4468	6.08692
4065	5.454	6.09482
4070	5.45977	6.10069
4075	5.46693	6.10855
4080	5.47281	6.11439
4085	5.48002	6.12228
4090	5.48594	6.12804
4095	5.49319	6.136
4100	5.49913	6.14176
4105	5.50644	6.14971
4110	5.51236	6.15552
4115	5.51963	6.16336
4120	5.5256	6.16914
4125	5.53295	6.17708
4130	5.53892	6.18286
4135	5.54626	6.19077
4140	5.55228	6.19644
4145	5.55955	6.20435
4150	5.56559	6.21005
4155	5.57292	6.218
4160	5.57884	6.22365
4165	5.58613	6.23159
4170	5.59212	6.2373
4175	5.59949	6.24529
4180	5.60543	6.25102
4185	5.61277	6.25909
4190	5.61874	6.26478
4195	5.62605	6.27286
4200	5.63196	6.27856
4205	5.63931	6.28664
4210	5.6452	6.29236
4215	5.65261	6.30038
4220	5.65846	6.30608
4225	5.66588	6.31408
4230	5.6718	6.31982
4235	5.67923	6.3278
4240	5.6851	6.33358
4245	5.69253	6.34151
4250	5.6984	6.34729
4255	5.7058	6.35527
4260	5.71165	6.3611
4265	5.71909	6.36914
4270	5.72491	6.37501
4275	5.73234	6.38303
4280	5.73818	6.38884
4285	5.74576	6.39687
4290	5.75146	6.40274
4295	5.759	6.41066
4300	5.76477	6.41659
4305	5.77227	6.42453
4310	5.778	6.43042
4315	5.78553	6.43847
4320	5.79126	6.4444
4325	5.79878	6.45242
4330	5.80453	6.45831
4335	5.81208	6.46637
4340	5.81779	6.47221
4345	5.82534	6.48032
4350	5.83108	6.48619
4355	5.83866	6.49417
4360	5.8444	6.50002
4365	5.85208	6.50801
4370	5.85786	6.51387
4375	5.86558	6.52185
4380	5.87134	6.52767
4385	5.87904	6.53563
4390	5.88476	6.54147
4395	5.89249	6.54937
4400	5.8982	6.55511
4405	5.90588	6.56305
4410	5.91168	6.56881
4415	5.91934	6.57674
4420	5.92517	6.58247
4425	5.93274	6.59037
4430	5.93864	6.59615
4435	5.94625	6.60403
4440	5.9521	6.60973
4445	5.95972	6.61768
4450	5.96563	6.6234
4455	5.97317	6.63126
4460	5.97915	6.63695
4465	5.98665	6.64482
4470	5.99259	6.6505
4475	6.00016	6.65843
4480	6.00609	6.66409
4485	6.01368	6.6721
4490	6.01961	6.67778
4495	6.0272	6.68579
4500	6.03314	6.69136
4505	6.04077	6.69939
4510	6.04666	6.70498
4515	6.0543	6.71306
4520	6.06022	6.71862
4525	6.06793	6.72669
4530	6.07382	6.7323
4535	6.08153	6.74038
4540	6.08742	6.74602
4545	6.09518	6.75408
4550	6.10097	6.7597
4555	6.10874	6.76776
4560	6.1145	6.77335
4565	6.12231	6.78129
4570	6.12811	6.78687
4575	6.13596	6.79492
4580	6.14176	6.80047
4585	6.14967	6.80849
4590	6.15554	6.81395
4595	6.16344	6.82201
4600	6.16931	6.82746
4605	6.17718	6.83556
4610	6.183	6.84099
4615	6.19079	6.8491
4620	6.19668	6.8545
4625	6.20449	6.86259
4630	6.21034	6.86795
4635	6.21813	6.87616
4640	6.22396	6.88151
4645	6.23177	6.88971
4650	6.23762	6.89512
4655	6.24539	6.90332
4660	6.25122	6.90874
4665	6.259	6.91697
4670	6.2648	6.92244
4675	6.2726	6.9307
4680	6.27845	6.93612
4685	6.28635	6.94444
4690	6.29207	6.94985
4695	6.29996	6.95817
4700	6.30564	6.96361
4705	6.31362	6.97184
4710	6.31929	6.97736
4715	6.32733	6.98558
4720	6.33299	6.99111
4725	6.34097	6.99939
4730	6.34663	7.00499
4735	6.35458	7.01324
4740	6.36021	7.01879
4745	6.36815	7.02702
4750	6.37387	7.03262
4755	6.38187	7.04087
4760	6.38751	7.04643
4765	6.39553	7.05472
4770	6.40113	7.0603
4775	6.40919	7.06857
4780	6.41484	7.07411
4785	6.42285	7.08234
4790	6.42846	7.08789
4795	6.43643	7.09611
4800	6.44202	7.10161
4805	6.45003	7.10975
4810	6.45565	7.11528
4815	6.46358	7.12344
4820	6.46925	7.12884
4825	6.47715	7.13708
4830	6.48281	7.1425
4835	6.49075	7.15068
4840	6.49636	7.15611
4845	6.50434	7.16432
4850	6.50995	7.16971
4855	6.51801	7.17797
4860	6.52362	7.18339
4865	6.53166	7.19165
4870	6.53729	7.19707
4875	6.54533	7.20531
4880	6.55091	7.21074
4885	6.55894	7.21898
4890	6.56451	7.2244
4895	6.57252	7.23276
4900	6.57808	7.23812
4905	6.58604	7.24647
4910	6.5916	7.25188
4915	6.59959	7.26022
4920	6.60506	7.26562
4925	6.61303	7.27394
4930	6.61849	7.27937
4935	6.62645	7.28771
4940	6.63191	7.2931
4945	6.63992	7.30147
4950	6.64533	7.30682
4955	6.65337	7.3151
4960	6.65878	7.32048
4965	6.66679	7.32873
4970	6.67215	7.3341
4975	6.68018	7.34241
4980	6.68551	7.34779
4985	6.69358	7.35617
4990	6.69889	7.36155
4995	6.707	7.36997
5000	6.71238	7.37538
5005	6.72043	7.38378
5010	6.72588	7.38916
5015	6.73397	7.3976
5020	6.73939	7.40296
5025	6.74748	7.41136
5030	6.75292	7.41673
5035	6.76104	7.4252
5040	6.76653	7.43053
5045	6.77466	7.43895
5050	6.78009	7.44436
5055	6.78825	7.45281
5060	6.79367	7.4581
5065	6.80182	7.46651
5070	6.80724	7.47183
5075	6.81537	7.48016
5080	6.82084	7.48552
5085	6.82897	7.49391
5090	6.8344	7.49923
5095	6.84245	7.50767
5100	6.84791	7.51302
5105	6.85594	7.52147
5110	6.86134	7.52687
5115	6.86938	7.53537
5120	6.87476	7.54074
5125	6.88282	7.54935
5130	6.88821	7.55472
5135	6.89628	7.5633
5140	6.9017	7.56869
5145	6.90965	7.57726
5150	6.91511	7.58264
5155	6.92297	7.59125
5160	6.92841	7.59661
5165	6.9363	7.60524
5170	6.94177	7.61061
5175	6.94968	7.61927
5180	6.95521	7.6246
5185	6.96308	7.63331
5190	6.96856	7.63865
5195	6.97641	7.64736
5200	6.98188	7.65274
5205	6.98973	7.66138
5210	6.99523	7.66674
5215	7.00297	7.67543
5220	7.00838	7.68075
5225	7.01622	7.68936
5230	7.02161	7.69474
5235	7.02946	7.70341
5240	7.03485	7.7087
5245	7.04261	7.71743
5250	7.04807	7.72269
5255	7.05587	7.73148
5260	7.06129	7.73678
5265	7.06911	7.74554
5270	7.07452	7.75079
5275	7.08234	7.75952
5280	7.08777	7.7648
5285	7.09565	7.77353
5290	7.10109	7.77883
5295	7.10899	7.78756
5300	7.11438	7.79291
5305	7.1223	7.80162
5310	7.1277	7.80688
5315	7.13559	7.81566
5320	7.14102	7.82088
5325	7.14894	7.8297
5330	7.15428	7.83492
5335	7.16222	7.84382
5340	7.16753	7.84904
5345	7.17543	7.85787
5350	7.18081	7.86307
5355	7.18864	7.87199
5360	7.19406	7.87719
5365	7.20187	7.88613
5370	7.20726	7.89139
5375	7.21511	7.90026
5380	7.22041	7.90551
5385	7.22822	7.91439
5390	7.23357	7.91973
5395	7.24126	7.92861
5400	7.24653	7.93389
5405	7.25415	7.94276
5410	7.25943	7.94805
5415	7.26706	7.9569
5420	7.27236	7.96218
5425	7.27995	7.97111
5430	7.28527	7.9764
5435	7.29286	7.98536
5440	7.29817	7.99065
5445	7.3057	7.99962
5450	7.31097	8.00498
5455	7.31846	8.01393
5460	7.32372	8.01927
5465	7.33131	8.0282
5470	7.33661	8.03354
5475	7.34414	8.04241
5480	7.34942	8.0478
5485	7.35694	8.05668
5490	7.36222	8.06212
5495	7.3697	8.07092
5500	7.37496	8.0763
5505	7.38246	8.08526
5510	7.38768	8.0906
5515	7.39506	8.09947
5520	7.4003	8.10474
5525	7.40767	8.11359
5530	7.41293	8.11891
5535	7.42026	8.12774
5540	7.42555	8.13304
5545	7.43294	8.14187
5550	7.43818	8.14715
5555	7.4456	8.15603
5560	7.45087	8.16131
5565	7.45829	8.17023
5570	7.46358	8.17549
5575	7.47106	8.18444
5580	7.4763	8.18961
5585	7.48373	8.19858
5590	7.489	8.20374
5595	7.49644	8.21275
5600	7.50171	8.21793
5605	7.50916	8.22689
5610	7.51431	8.23201
5615	7.52175	8.241
5620	7.52694	8.24615
5625	7.53438	8.25512
5630	7.53958	8.26022
5635	7.54698	8.26921
5640	7.5523	8.27427
5645	7.55969	8.28321
5650	7.56501	8.28826
5655	7.57233	8.2972
5660	7.57766	8.30222
5665	7.58504	8.31118
5670	7.59039	8.31617
5675	7.5978	8.32518
5680	7.60317	8.33014
5685	7.6105	8.33912
5690	7.61584	8.34411
5695	7.62322	8.35311
5700	7.62862	8.35809
5705	7.63594	8.36705
5710	7.64131	8.37199
5715	7.64862	8.38096
5720	7.65399	8.38591
5725	7.66129	8.39481
5730	7.66662	8.39973
5735	7.67401	8.40864
5740	7.67932	8.41357
5745	7.68671	8.42249
5750	7.69197	8.42736
5755	7.69936	8.43628
5760	7.70468	8.44119
5765	7.71206	8.45009
5770	7.71737	8.45507
5775	7.72469	8.46393
5780	7.72997	8.4689
5785	7.73737	8.47777
5790	7.74265	8.48279
5795	7.75001	8.49167
5800	7.75525	8.49664
5805	7.76256	8.50556
5810	7.76786	8.51049
5815	7.77519	8.5194
5820	7.78046	8.52427
5825	7.78789	8.53319
5830	7.79314	8.53811
5835	7.80066	8.54707
5840	7.8059	8.55195
5845	7.81348	8.56084
5850	7.81865	8.56576
5855	7.82621	8.57468
5860	7.83139	8.57958
5865	7.83895	8.58856
5870	7.84415	8.59355
5875	7.8518	8.60254
5880	7.85701	8.60747
5885	7.86468	8.61651
5890	7.86982	8.62149
5895	7.87747	8.63047
5900	7.88259	8.63543
5905	7.89026	8.64453
5910	7.89545	8.64965
5915	7.90308	8.65879
5920	7.90829	8.66388
5925	7.91592	8.673
5930	7.92117	8.67801
5935	7.92885	8.68717
5940	7.93408	8.69214
5945	7.94173	8.7013
5950	7.94699	8.70631
5955	7.95458	8.71541
5960	7.95979	8.72034
5965	7.96736	8.72948
5970	7.97255	8.73435
5975	7.9802	8.74355
5980	7.98542	8.74839
5985	7.993	8.75765
5990	7.9982	8.76257
5995	8.00577	8.77185
6000	8.01096	8.77677
6005	8.01858	8.786
6010	8.02372	8.79081
6015	8.03136	8.80002
6020	8.03647	8.8048
6025	8.04414	8.81405
6030	8.04923	8.81885
6035	8.05695	8.82801
6040	8.06198	8.83283
6045	8.06972	8.84193
6050	8.0747	8.8467
6055	8.08243	8.85591
6060	8.08746	8.86067
6065	8.09519	8.86999
6070	8.10014	8.8747
6075	8.10792	8.88402
6080	8.11288	8.88876
6085	8.12067	8.89815
6090	8.12564	8.90287
6095	8.13339	8.91227
6100	8.1384	8.91698
6105	8.14607	8.92633
6110	8.15114	8.93095
6115	8.15883	8.94033
6120	8.16382	8.94493
6125	8.17147	8.95436
6130	8.17649	8.95897
6135	8.18418	8.96836
6140	8.18925	8.97303
6145	8.19699	8.98241
6150	8.2021	8.98708
6155	8.20988	8.99649
6160	8.21501	9.00116
6165	8.22289	9.01058
6170	8.22804	9.01528
6175	8.23588	9.02472
6180	8.24102	9.02942
6185	8.24891	9.03875
6190	8.25406	9.04343
6195	8.26202	9.05283
6200	8.26721	9.05753
6205	8.27517	9.06692
6210	8.2804	9.07161
6215	8.28839	9.08095
6220	8.29357	9.0857
6225	8.30157	9.09503
6230	8.30675	9.0998
6235	8.31472	9.10909
6240	8.31994	9.11388
6245	8.32786	9.12312
6250	8.33313	9.12783
6255	8.341	9.13704
6260	8.34617	9.14167
6265	8.35401	9.1509
6270	8.35918	9.15553
6275	8.36704	9.16484
6280	8.37227	9.16943
6285	8.38021	9.1788
6290	8.38533	9.18336
6295	8.39318	9.19277
6300	8.39834	9.19739
6305	8.40613	9.2068
6310	8.41127	9.21141
6315	8.4191	9.22091
6320	8.42432	9.22552
6325	8.43212	9.23504
6330	8.43725	9.23965
6335	8.4451	9.24918
6340	8.45023	9.25378
6345	8.45805	9.26328
6350	8.46317	9.26791
6355	8.47103	9.27745
6360	8.47621	9.28218
6365	8.48406	9.29178
6370	8.48925	9.29657
6375	8.49707	9.30618
6380	8.50226	9.31095
6385	8.50999	9.32057
6390	8.5152	9.3253
6395	8.52289	9.33501
6400	8.52808	9.33975
6405	8.53586	9.34939
6410	8.54093	9.35415
6415	8.5487	9.36379
6420	8.55381	9.36858
6425	8.56152	9.37817
6430	8.56668	9.38286
6435	8.57434	9.3925
6440	8.57948	9.39726
6445	8.58721	9.40689
6450	8.59235	9.41171
6455	8.60006	9.42127
6460	8.60518	9.42607
6465	8.61285	9.43561
6470	8.61799	9.44046
6475	8.62575	9.45
6480	8.63081	9.4548
6485	8.63852	9.46437
6490	8.64362	9.46923
6495	8.65128	9.47875
6500	8.65638	9.48356
6505	8.66405	9.49302
6510	8.66911	9.49785
6515	8.67674	9.50736
6520	8.68182	9.51223
6525	8.68948	9.52174
6530	8.69459	9.52672
6535	8.70224	9.53625
6540	8.70731	9.54124
6545	8.71487	9.55078
6550	8.71997	9.55577
6555	8.72758	9.56526
6560	8.73267	9.57027
6565	8.74028	9.57984
6570	8.74539	9.58481
6575	8.75305	9.59436
6580	8.75819	9.59929
6585	8.76583	9.60883
6590	8.77091	9.61378
6595	8.7785	9.62332
6600	8.78359	9.62828
6605	8.79118	9.63778
6610	8.79622	9.6428
6615	8.80384	9.65225
6620	8.80888	9.65718
6625	8.81643	9.66678
6630	8.82151	9.67172
6635	8.829	9.68137
6640	8.83412	9.68624
6645	8.84162	9.69585
6650	8.84673	9.70072
6655	8.85428	9.71036
6660	8.85942	9.71533
6665	8.86693	9.72495
6670	8.872	9.72982
6675	8.87953	9.73946
6680	8.88469	9.74434
6685	8.89223	9.75395
6690	8.89731	9.75876
6695	8.90487	9.76834
6700	8.90987	9.77322
6705	8.91739	9.78285
6710	8.9225	9.78776
6715	8.93003	9.79745
6720	8.93514	9.80232
6725	8.94269	9.81197
6730	8.94778	9.81688
6735	8.95532	9.82661
6740	8.96048	9.83152
6745	8.96807	9.8413
6750	8.97313	9.84622
6755	8.98071	9.85593
6760	8.98585	9.86087
6765	8.99333	9.87061
6770	8.99834	9.87551
6775	9.00589	9.88522
6780	9.01078	9.89009
6785	9.0183	9.89987
6790	9.02319	9.90481
6795	9.03077	9.91456
6800	9.03572	9.91949
6805	9.04327	9.92926
6810	9.04826	9.93415
6815	9.05578	9.94396
6820	9.06078	9.94885
6825	9.06832	9.95858
6830	9.07332	9.9635
6835	9.08085	9.97316
6840	9.08585	9.97803
6845	9.09343	9.98762
6850	9.09846	9.9925
6855	9.10606	10.0021
6860	9.11112	10.007
6865	9.11864	10.0166
6870	9.1236	10.0216
6875	9.13109	10.0311
6880	9.13607	10.036
6885	9.14347	10.0456
6890	9.14844	10.0505
6895	9.15579	10.0601
6900	9.16076	10.065
6905	9.16813	10.0747
6910	9.17306	10.0795
6915	9.18044	10.0892
6920	9.18534	10.094
6925	9.19274	10.1038
6930	9.19771	10.1086
6935	9.20502	10.1183
6940	9.20998	10.1232
6945	9.21724	10.1329
6950	9.22221	10.1378
6955	9.22951	10.1475
6960	9.23444	10.1524
6965	9.24172	10.1621
6970	9.24665	10.1671
6975	9.25399	10.1768
6980	9.25898	10.1817
6985	9.2663	10.1915
6990	9.2712	10.1964
6995	9.27852	10.2063
7000	9.28343	10.2111
7005	9.29075	10.221
7010	9.29573	10.2259
7015	9.30288	10.2357
7020	9.30788	10.2406
7025	9.31511	10.2505
7030	9.32005	10.2553
7035	9.32725	10.2652
7040	9.33217	10.2701
7045	9.33936	10.2799
7050	9.34427	10.2848
7055	9.35147	10.2947
7060	9.35639	10.2997
7065	9.36361	10.3095
7070	9.36851	10.3144
7075	9.37567	10.3241
7080	9.38049	10.3291
7085	9.38757	10.3388
7090	9.39242	10.3437
7095	9.3995	10.3534
7100	9.40436	10.3583
7105	9.4115	10.3681
7110	9.41643	10.373
7115	9.42357	10.3828
7120	9.42853	10.3876
7125	9.43561	10.3974
7130	9.44055	10.4023
7135	9.44764	10.412
7140	9.45258	10.4169
7145	9.45971	10.4266
7150	9.46465	10.4315
7155	9.47173	10.4412
7160	9.47672	10.4461
7165	9.48378	10.4558
7170	9.48878	10.4607
7175	9.49579	10.4704
7180	9.50079	10.4752
7185	9.5078	10.4849
7190	9.51283	10.4897
7195	9.51977	10.4993
7200	9.52479	10.5042
7205	9.53172	10.5138
7210	9.53673	10.5187
7215	9.54354	10.5283
7220	9.54859	10.5332
7225	9.55541	10.5428
7230	9.56052	10.5477
7235	9.56737	10.5572
7240	9.57241	10.5621
7245	9.57928	10.5716
7250	9.58433	10.5766
7255	9.5912	10.5862
7260	9.59624	10.5912
7265	9.60314	10.6008
7270	9.60827	10.6057
7275	9.61518	10.6152
7280	9.62029	10.6201
7285	9.62725	10.6296
7290	9.63231	10.6345
7295	9.6392	10.6441
7300	9.6442	10.649
7305	9.65112	10.6586
7310	9.65615	10.6636
7315	9.6631	10.6731
7320	9.66812	10.6781
7325	9.67509	10.6877
7330	9.6801	10.6926
7335	9.68704	10.7023
7340	9.69201	10.7072
7345	9.69896	10.7169
7350	9.70396	10.7218
7355	9.71097	10.7315
7360	9.716	10.7365
7365	9.72293	10.7462
7370	9.72788	10.7512
7375	9.73485	10.761
7380	9.73984	10.766
7385	9.74674	10.7758
7390	9.75173	10.7808
7395	9.75864	10.7907
7400	9.76373	10.7957
7405	9.77063	10.8056
7410	9.77567	10.8106
7415	9.78251	10.8203
7420	9.78755	10.8253
7425	9.79435	10.8351
7430	9.79928	10.8401
7435	9.80608	10.8498
7440	9.81103	10.8548
7445	9.81776	10.8645
7450	9.8227	10.8695
7455	9.82949	10.8791
7460	9.83443	10.8842
7465	9.84115	10.8938
7470	9.84609	10.8987
7475	9.8529	10.9083
7480	9.85787	10.9133
7485	9.86468	10.9229
7490	9.86961	10.9279
7495	9.8764	10.9374
7500	9.88132	10.9424
7505	9.88814	10.9519
7510	9.8931	10.957
7515	9.89987	10.9665
7520	9.90476	10.9715
7525	9.91162	10.981
7530	9.91654	10.9859
7535	9.92334	10.9954
7540	9.92818	11.0003
7545	9.93503	11.0098
7550	9.93986	11.0146
7555	9.94672	11.0241
7560	9.95147	11.029
7565	9.95832	11.0386
7570	9.96317	11.0434
7575	9.97005	11.053
7580	9.97487	11.0579
7585	9.98172	11.0674
7590	9.98647	11.0722
7595	9.99339	11.0818
7600	9.9982	11.0866
7605	10.005	11.0962
7610	10.0098	11.101
7615	10.0166	11.1107
7620	10.0214	11.1155
7625	10.0282	11.1252
7630	10.033	11.1299
7635	10.0398	11.1396
7640	10.0446	11.1444
7645	10.0512	11.154
7650	10.056	11.1587
7655	10.0627	11.1683
7660	10.0675	11.173
7665	10.0741	11.1826
7670	10.0788	11.1872
7675	10.0855	11.1967
7680	10.0902	11.2013
7685	10.0969	11.2107
7690	10.1016	11.2153
7695	10.1084	11.2247
7700	10.113	11.2293
7705	10.1197	11.2386
7710	10.1244	11.2432
7715	10.1311	11.2526
7720	10.1359	11.2573
7725	10.1426	11.2667
7730	10.1474	11.2713
7735	10.154	11.2807
7740	10.1589	11.2853
7745	10.1655	11.2948
7750	10.1703	11.2994
7755	10.1769	11.3089
7760	10.1817	11.3136
7765	10.1884	11.323
7770	10.1931	11.3277
7775	10.1998	11.3371
7780	10.2046	11.3417
7785	10.2112	11.3511
7790	10.216	11.3557
7795	10.2227	11.3652
7800	10.2274	11.3699
7805	10.2341	11.3793
7810	10.2388	11.384
7815	10.2454	11.3934
7820	10.2501	11.3981
7825	10.2567	11.4074
7830	10.2615	11.412
7835	10.268	11.4214
7840	10.2728	11.4261
7845	10.2794	11.4356
7850	10.2841	11.4403
7855	10.2907	11.4497
7860	10.2954	11.4543
7865	10.302	11.4638
7870	10.3068	11.4684
7875	10.3133	11.4779
7880	10.3181	11.4825
7885	10.3247	11.4919
7890	10.3294	11.4966
7895	10.336	11.506
7900	10.3407	11.5106
7905	10.3473	11.5201
7910	10.352	11.5247
7915	10.3586	11.5343
7920	10.3634	11.5389
7925	10.37	11.5485
7930	10.3748	11.5531
7935	10.3814	11.5627
7940	10.3862	11.5673
7945	10.3928	11.5769
7950	10.3976	11.5815
7955	10.4042	11.5911
7960	10.409	11.5957
7965	10.4156	11.6053
7970	10.4203	11.6099
7975	10.4268	11.6194
7980	10.4315	11.624
7985	10.438	11.6336
7990	10.4427	11.6383
7995	10.4493	11.6479
8000	10.454	11.6525
8005	10.4605	11.6622
8010	10.4651	11.6668
8015	10.4717	11.6764
8020	10.4763	11.6811
8025	10.483	11.6906
8030	10.4876	11.6953
8035	10.4944	11.7048
8040	10.499	11.7095
8045	10.5057	11.7191
8050	10.5103	11.7238
8055	10.5171	11.7332
8060	10.5217	11.738
8065	10.5284	11.7474
8070	10.533	11.752
8075	10.5397	11.7615
8080	10.5443	11.7661
8085	10.551	11.7756
8090	10.5556	11.7803
8095	10.5623	11.7898
8100	10.5669	11.7944
8105	10.5736	11.8039
8110	10.5782	11.8085
8115	10.5849	11.818
8120	10.5896	11.8226
8125	10.5964	11.8322
8130	10.601	11.8368
8135	10.6079	11.8464
8140	10.6126	11.851
8145	10.6194	11.8606
8150	10.624	11.8652
8155	10.6308	11.8749
8160	10.6354	11.8795
8165	10.6422	11.8894
8170	10.6468	11.894
8175	10.6536	11.9037
8180	10.6582	11.9082
8185	10.6651	11.9179
8190	10.6696	11.9224
8195	10.6765	11.932
8200	10.6811	11.9366
8205	10.6879	11.9461
8210	10.6925	11.9506
8215	10.6993	11.9602
8220	10.7038	11.9648
8225	10.7106	11.9745
8230	10.715	11.979
8235	10.7219	11.9886
8240	10.7263	11.9931
8245	10.7332	12.0027
8250	10.7376	12.0073
8255	10.7444	12.0168
8260	10.7488	12.0213
8265	10.7557	12.0309
8270	10.7601	12.0354
8275	10.767	12.045
8280	10.7714	12.0494
8285	10.7784	12.0589
8290	10.7828	12.0634
8295	10.7899	12.0729
8300	10.7943	12.0774
8305	10.8014	12.0868
8310	10.8057	12.0913
8315	10.8129	12.1007
8320	10.8173	12.1053
8325	10.8244	12.1147
8330	10.8287	12.1192
8335	10.8359	12.1287
8340	10.8402	12.1332
8345	10.8474	12.1426
8350	10.8517	12.1471
8355	10.8589	12.1565
8360	10.8632	12.161
8365	10.8703	12.1704
8370	10.8746	12.1749
8375	10.8818	12.1843
8380	10.8861	12.1888
8385	10.8932	12.1982
8390	10.8975	12.2027
8395	10.9047	12.2121
8400	10.9089	12.2166
8405	10.916	12.226
8410	10.9201	12.2305
8415	10.9273	12.2399
8420	10.9314	12.2445
8425	10.9385	12.2539
8430	10.9427	12.2584
8435	10.9498	12.2677
8440	10.954	12.2723
8445	10.9611	12.2817
8450	10.9653	12.2863
8455	10.9726	12.2957
8460	10.9768	12.3004
8465	10.9841	12.3097
8470	10.9883	12.3144
8475	10.9955	12.3238
8480	10.9997	12.3283
8485	11.0071	12.3377
8490	11.0113	12.3422
8495	11.0187	12.3515
8500	11.0229	12.356
8505	11.0303	12.3653
8510	11.0345	12.3698
8515	11.0419	12.3791
8520	11.046	12.3836
8525	11.0534	12.3929
8530	11.0575	12.3974
8535	11.0649	12.4067
8540	11.0691	12.4111
8545	11.0765	12.4204
8550	11.0807	12.4249
8555	11.0883	12.4342
8560	11.0924	12.4387
8565	11.1	12.448
8570	11.1041	12.4524
8575	11.1116	12.4616
8580	11.1158	12.4661
8585	11.1232	12.4754
8590	11.1274	12.4798
8595	11.1348	12.4891
8600	11.1391	12.4936
8605	11.1465	12.5028
8610	11.1508	12.5073
8615	11.1582	12.5166
8620	11.1625	12.521
8625	11.1699	12.5303
8630	11.1741	12.5348
8635	11.1815	12.5441
8640	11.1858	12.5486
8645	11.1931	12.558
8650	11.1975	12.5624
8655	11.2048	12.5719
8660	11.2092	12.5763
8665	11.2165	12.5859
8670	11.2208	12.5902
8675	11.2282	12.5998
8680	11.2325	12.6042
8685	11.2399	12.6138
8690	11.2441	12.6182
8695	11.2515	12.6278
8700	11.2556	12.6321
8705	11.2631	12.6417
8710	11.2671	12.6462
8715	11.2746	12.6558
8720	11.2786	12.6602
8725	11.2861	12.6697
8730	11.2901	12.674
8735	11.2976	12.6836
8740	11.3016	12.688
8745	11.3091	12.6976
8750	11.3131	12.702
8755	11.3206	12.7117
8760	11.3246	12.7161
8765	11.3322	12.7256
8770	11.3362	12.73
8775	11.3438	12.7395
8780	11.3478	12.7439
8785	11.3554	12.7534
8790	11.3594	12.7577
8795	11.367	12.7672
8800	11.371	12.7715
8805	11.3785	12.781
8810	11.3826	12.7852
8815	11.3901	12.7948
8820	11.3941	12.7991
8825	11.4016	12.8087
8830	11.4056	12.8129
8835	11.4131	12.8225
8840	11.4171	12.8267
8845	11.4245	12.8363
8850	11.4285	12.8405
8855	11.436	12.8501
8860	11.44	12.8543
8865	11.4475	12.8639
8870	11.4515	12.8681
8875	11.4589	12.8776
8880	11.463	12.8819
8885	11.4704	12.8915
8890	11.4744	12.8957
8895	11.4818	12.9052
8900	11.4858	12.9094
8905	11.4932	12.9189
8910	11.4972	12.923
8915	11.5046	12.9326
8920	11.5087	12.9368
8925	11.5159	12.9463
8930	11.5201	12.9505
8935	11.5275	12.96
8940	11.5316	12.9642
8945	11.5389	12.9737
8950	11.543	12.9779
8955	11.5504	12.9875
8960	11.5545	12.9917
8965	11.5619	13.0013
8970	11.5661	13.0054
8975	11.5735	13.0149
8980	11.5777	13.019
8985	11.5851	13.0286
8990	11.5894	13.0326
8995	11.5968	13.0422
9000	11.601	13.0462
9005	11.6085	13.0558
9010	11.6127	13.0598
9015	11.6202	13.0694
9020	11.6243	13.0735
9025	11.6318	13.0831
9030	11.6359	13.0871
9035	11.6434	13.0968
9040	11.6475	13.1008
9045	11.6549	13.1105
9050	11.659	13.1145
9055	11.6664	13.1241
9060	11.6705	13.1282
9065	11.6779	13.1378
9070	11.682	13.1418
9075	11.6894	13.1514
9080	11.6935	13.1554
9085	11.7008	13.1651
9090	11.7051	13.169
9095	11.7123	13.1787
9100	11.7166	13.1826
9105	11.7239	13.1923
9110	11.728	13.1963
9115	11.7353	13.2059
9120	11.7396	13.2098
9125	11.7469	13.2195
9130	11.7512	13.2234
9135	11.7586	13.2331
9140	11.7629	13.2369
9145	11.7703	13.2467
9150	11.7746	13.2507
9155	11.782	13.2604
9160	11.7863	13.2644
9165	11.7937	13.274
9170	11.7979	13.278
9175	11.8053	13.2877
9180	11.8094	13.2916
9185	11.8169	13.3012
9190	11.821	13.3051
9195	11.8284	13.3148
9200	11.8326	13.3186
9205	11.8401	13.3284
9210	11.8442	13.3322
9215	11.8518	13.3419
9220	11.856	13.3456
9225	11.8635	13.3552
9230	11.8677	13.3589
9235	11.8751	13.3685
9240	11.8793	13.3723
9245	11.8868	13.3818
9250	11.8909	13.3855
9255	11.8983	13.395
9260	11.9024	13.3988
9265	11.9098	13.4083
9270	11.914	13.412
9275	11.9214	13.4217
9280	11.9257	13.4254
9285	11.9332	13.4351
9290	11.9374	13.4388
9295	11.9449	13.4485
9300	11.9491	13.4522
9305	11.9567	13.4617
9310	11.9609	13.4654
9315	11.9686	13.475
9320	11.9729	13.4788
9325	11.9805	13.4883
9330	11.9848	13.492
9335	11.9924	13.5015
9340	11.9966	13.5053
9345	12.0043	13.5148
9350	12.0085	13.5185
9355	12.0162	13.5281
9360	12.0204	13.5318
9365	12.0281	13.5413
9370	12.0322	13.5451
9375	12.0399	13.5545
9380	12.044	13.5583
9385	12.0517	13.5677
9390	12.0559	13.5715
9395	12.0635	13.5808
9400	12.0676	13.5846
9405	12.0752	13.5939
9410	12.0794	13.5978
9415	12.087	13.6071
9420	12.0911	13.6109
9425	12.0987	13.6204
9430	12.1029	13.6241
9435	12.1105	13.6337
9440	12.1147	13.6375
9445	12.1223	13.6469
9450	12.1266	13.6507
9455	12.1342	13.6603
9460	12.1385	13.664
9465	12.1462	13.6736
9470	12.1505	13.6772
9475	12.158	13.687
9480	12.1623	13.6906
9485	12.1699	13.7002
9490	12.1742	13.7039
9495	12.1817	13.7135
9500	12.1861	13.7172
9505	12.1937	13.7269
9510	12.198	13.7307
9515	12.2056	13.7404
9520	12.2099	13.7441
9525	12.2174	13.7538
9530	12.2218	13.7576
9535	12.2293	13.7673
9540	12.2337	13.7711
9545	12.2413	13.7809
9550	12.2457	13.7847
9555	12.2534	13.7944
9560	12.2577	13.7982
9565	12.2654	13.808
9570	12.2697	13.8117
9575	12.2774	13.8216
9580	12.2817	13.8253
9585	12.2894	13.8352
9590	12.2936	13.8389
9595	12.3013	13.8488
9600	12.3057	13.8525
9605	12.3133	13.8624
9610	12.3176	13.8661
9615	12.3253	13.8761
9620	12.3296	13.8798
9625	12.3374	13.8896
9630	12.3416	13.8933
9635	12.3494	13.9033
9640	12.3537	13.907
9645	12.3615	13.9169
9650	12.3657	13.9207
9655	12.3736	13.9306
9660	12.3778	13.9344
9665	12.3857	13.9442
9670	12.3899	13.9479
9675	12.3978	13.9577
9680	12.402	13.9615
9685	12.4099	13.9713
9690	12.414	13.9752
9695	12.422	13.985
9700	12.4261	13.9888
9705	12.4341	13.9987
9710	12.4381	14.0025
9715	12.4462	14.0123
9720	12.4502	14.0161
9725	12.4582	14.0259
9730	12.4622	14.0296
9735	12.4702	14.0395
9740	12.4742	14.0432
9745	12.4822	14.0531
9750	12.4862	14.0569
9755	12.4942	14.0668
9760	12.4982	14.0705
9765	12.5062	14.0804
9770	12.5102	14.0842
9775	12.5182	14.0941
9780	12.5223	14.0979
9785	12.5303	14.1078
9790	12.5344	14.1115
9795	12.5423	14.1215
9800	12.5464	14.1253
9805	12.5543	14.1353
9810	12.5583	14.1391
9815	12.5662	14.1491
9820	12.5703	14.153
9825	12.5781	14.1629
9830	12.5821	14.1667
9835	12.59	14.1768
9840	12.5941	14.1806
9845	12.6019	14.1906
9850	12.606	14.1943
9855	12.6137	14.2044
9860	12.6178	14.2081
9865	12.6257	14.2182
9870	12.6297	14.222
9875	12.6376	14.2321
9880	12.6416	14.2358
9885	12.6495	14.246
9890	12.6536	14.2497
9895	12.6615	14.2599
9900	12.6655	14.2636
9905	12.6734	14.2738
9910	12.6775	14.2775
9915	12.6853	14.2877
9920	12.6894	14.2913
9925	12.6973	14.3015
9930	12.7014	14.3053
9935	12.7093	14.3155
9940	12.7134	14.3192
9945	12.7214	14.3295
9950	12.7256	14.3332
9955	12.7335	14.3434
9960	12.7377	14.3471
9965	12.7457	14.3573
9970	12.7498	14.3609
9975	12.7577	14.3712
9980	12.7619	14.3747
9985	12.7696	14.3851
9990	12.7739	14.3886
[truncated: 6,002 more rows]

## Sheet: Fig. 3d
Energy	CMC-Cu(II)	Cu foil	CuO
8969.92	0.00712	0.01507	0.00779
8970.42	0.0064	0.01612	0.00822
8970.92	0.00596	0.01719	0.00866
8971.42	0.00573	0.01857	0.0091
8971.92	0.00509	0.02026	0.0095
8972.42	0.00544	0.02205	0.01
8972.92	0.00516	0.02418	0.01048
8973.42	0.00539	0.02697	0.01102
8973.92	0.00551	0.03024	0.01161
8974.42	0.0064	0.03461	0.01218
8974.92	0.00772	0.04059	0.01283
8975.42	0.00991	0.04885	0.01366
8975.92	0.01437	0.06065	0.01451
8976.42	0.02331	0.07868	0.01554
8976.92	0.03174	0.105	0.01667
8977.42	0.02987	0.13942	0.01807
8977.92	0.02835	0.18281	0.01981
8978.42	0.03043	0.23622	0.02195
8978.92	0.03585	0.29846	0.02479
8979.42	0.04413	0.36349	0.02858
8979.92	0.05386	0.41818	0.03303
8980.42	0.06522	0.45353	0.0368
8980.92	0.07909	0.46982	0.03944
8981.42	0.0962	0.47503	0.04252
8981.92	0.11681	0.47572	0.04759
8982.42	0.1417	0.47659	0.05525
8982.92	0.16768	0.48073	0.06578
8983.42	0.20324	0.48948	0.07876
8983.92	0.25141	0.50341	0.09515
8984.42	0.30823	0.52121	0.11702
8984.92	0.37571	0.54129	0.14691
8985.42	0.44839	0.56248	0.18824
8985.92	0.52003	0.58483	0.24174
8986.42	0.59324	0.60857	0.30106
8986.92	0.65884	0.63549	0.35684
8987.42	0.71892	0.66558	0.39884
8987.92	0.7724	0.69923	0.4232
8988.42	0.81534	0.73681	0.43355
8988.92	0.85543	0.77714	0.43784
8989.42	0.88956	0.81903	0.44427
8989.92	0.92359	0.86152	0.45922
8990.42	0.95938	0.90404	0.48637
8990.92	0.99139	0.94356	0.52807
8991.42	1.02239	0.97754	0.5771
8991.92	1.04845	1.0059	0.63281
8992.42	1.07095	1.02607	0.69315
8992.92	1.0881	1.03746	0.75995
8993.42	1.10012	1.03994	0.8317
8993.92	1.10794	1.03527	0.90501
8994.42	1.11207	1.02465	0.96532
8994.92	1.11508	1.01216	1.01093
8995.42	1.11824	0.99765	1.04629
8995.92	1.11823	0.98455	1.07886
8996.42	1.11627	0.97295	1.10927
8996.92	1.11293	0.96467	1.14025
8997.42	1.11115	0.95928	1.1725
8997.92	1.10479	0.95884	1.20695
8998.42	1.09929	0.96258	1.24366
8998.92	1.09433	0.97066	1.27805
8999.42	1.08725	0.98298	1.30245
8999.92	1.07851	0.99853	1.31249
9000.42	1.0702	1.01574	1.30906
9000.92	1.06301	1.03303	1.29662
9001.42	1.05327	1.04792	1.28006
9001.92	1.04476	1.05817	1.26136
9002.42	1.03794	1.06188	1.24031
9002.92	1.02959	1.05696	1.21567
9003.42	1.02272	1.05207	1.18675
9003.92	1.01521	1.03925	1.15406
9004.42	1.00947	1.02641	1.12112
9004.92	1.00502	1.01238	1.09075
9005.42	1.00019	0.99848	1.06441
9005.92	0.99654	0.98667	1.04256
9006.42	0.99292	0.97469	1.02369
9006.92	0.99011	0.96454	1.00702
9007.42	0.98838	0.95445	0.99178
9007.92	0.98516	0.94567	0.97746
9008.42	0.9823	0.93705	0.96455
9009.42	0.97949	0.92321	0.94524
9010.42	0.97577	0.91491	0.93801
9011.42	0.97175	0.91326	0.94046
9012.42	0.96701	0.91654	0.94707
9013.42	0.96231	0.92332	0.95295
9014.42	0.9572	0.93223	0.95501
9015.42	0.95209	0.94381	0.95353
9016.42	0.94697	0.95867	0.95019
9017.42	0.94162	0.97549	0.9458
9018.42	0.93692	0.99247	0.9403
9019.42	0.93212	1.00926	0.93303
9020.42	0.92884	1.02563	0.92246
9021.42	0.92604	1.04091	0.90803
9022.42	0.9231	1.05587	0.89
9023.42	0.92243	1.0671	0.87058
9024.42	0.92238	1.07402	0.85265
9025.42	0.92224	1.07472	0.83779
9026.42	0.92377	1.0686	0.82682
9027.42	0.92706	1.0562	0.81884
9028.42	0.93055	1.04111	0.81346
9029.42	0.93627	1.02421	0.81068
9030.42	0.94365	1.00769	0.81178
9031.42	0.95052	0.9928	0.81715
9032.42	0.95884	0.98041	0.82605
9033.42	0.96771	0.97155	0.83771
9034.42	0.97541	0.96498	0.85116
9035.42	0.98263	0.96108	0.86583
9036.42	0.98963	0.96021	0.88113
9037.42	0.99483	0.96173	0.89684
9038.42	0.99955	0.9655	0.91287
9039.42	1.00447	0.9701	0.92917
9040.42	1.0075	0.97464	0.94579
9041.42	1.00935	0.97754	0.96238
9042.42	1.01154	0.97881	0.97807
9043.42	1.01326	0.97852	0.99232
9044.42	1.0137	0.9777	1.0045
9045.42	1.01383	0.9773	1.01467
9046.42	1.01351	0.97917	1.02338
9047.42	1.01351	0.98248	1.03145
9048.42	1.01319	0.98713	1.0393
9049.42	1.01191	0.99195	1.04669
9050.42	1.01119	0.99574	1.053
9051.42	1.01019	0.99839	1.0578
9052.42	1.00903	0.99963	1.06056
9053.42	1.00848	1.00032	1.06118
9054.42	1.00746	1.00174	1.05971
9055.42	1.00629	1.00442	1.05646
9056.42	1.00635	1.0085	1.05188
9057.42	1.00606	1.01403	1.04654
9058.42	1.00558	1.02077	1.04113
9059.42	1.00568	1.0271	1.03581
9060.42	1.00542	1.03261	1.03066
9061.42	1.0051	1.0375	1.02557
9062.42	1.00462	1.04168	1.02052
9063.42	1.00427	1.04572	1.01567
9064.42	1.00396	1.04984	1.01083
9065.42	1.00333	1.05459	1.00651
9066.42	1.00287	1.05973	1.00256
9067.42	1.00276	1.06555	0.99909
9068.42	1.00249	1.07187	0.99593
9069.42	1.00183	1.07768	0.99289
9070.42	1.00103	1.0827	0.99008
9071.42	1.00028	1.08548	0.98732
9072.42	0.99949	1.08563	0.98475
9073.42	0.99862	1.08357	0.98224
9074.42	0.99747	1.07919	0.98
9075.42	0.99635	1.07256	0.9781
9076.42	0.9951	1.06436	0.97636
9077.42	0.99379	1.05519	0.97504
9078.42	0.99233	1.04553	0.9738
9079.42	0.99052	1.0368	0.97262
9080.42	0.98884	1.02825	0.97183
9081.42	0.98747	1.02002	0.97115
9082.42	0.98625	1.01287	0.9706
9083.42	0.98436	1.00609	0.97027
9084.42	0.98329	0.99985	0.97
9085.42	0.9828	0.99482	0.96957

## Sheet: Fig. 3e
R	CMC-Cu(II)	Fitting
0	0.02278	0.02401
0.03068	0.02251	0.02333
0.06136	0.02179	0.02139
0.09204	0.02089	0.01864
0.12272	0.02027	0.01608
0.1534	0.02045	0.01539
0.18408	0.02181	0.01793
0.21476	0.02434	0.02309
0.24544	0.02771	0.02947
0.27612	0.03147	0.03604
0.3068	0.03521	0.04212
0.33748	0.03862	0.04726
0.36816	0.04148	0.05116
0.39884	0.04369	0.05367
0.42951	0.04527	0.05487
0.46019	0.04637	0.05507
0.49087	0.04729	0.05489
0.52155	0.0484	0.05528
0.55223	0.05014	0.05736
0.58291	0.05286	0.06207
0.61359	0.05677	0.06973
0.64427	0.06182	0.08001
0.67495	0.0678	0.0922
0.70563	0.07441	0.10545
0.73631	0.08136	0.119
0.76699	0.08843	0.13218
0.79767	0.09555	0.14447
0.82835	0.10284	0.15553
0.85903	0.11061	0.16526
0.88971	0.11937	0.17375
0.92039	0.12978	0.18141
0.95107	0.14251	0.18892
0.98175	0.15814	0.19722
1.01243	0.17704	0.20736
1.04311	0.19929	0.22039
1.07379	0.22471	0.23705
1.10447	0.25287	0.25769
1.13515	0.28321	0.28218
1.16583	0.31501	0.30994
1.19651	0.34749	0.34012
1.22718	0.3798	0.37164
1.25786	0.4111	0.40336
1.28854	0.44052	0.43412
1.31922	0.46726	0.4628
1.3499	0.49053	0.48835
1.38058	0.50964	0.50983
1.41126	0.52397	0.52641
1.44194	0.53302	0.53742
1.47262	0.53641	0.54235
1.5033	0.53388	0.54085
1.53398	0.52534	0.53277
1.56466	0.5108	0.51812
1.59534	0.49044	0.49711
1.62602	0.46459	0.47009
1.6567	0.43367	0.4376
1.68738	0.39825	0.40031
1.71806	0.35901	0.35899
1.74874	0.31668	0.31455
1.77942	0.27208	0.26792
1.8101	0.22608	0.2201
1.84078	0.17956	0.17211
1.87146	0.1334	0.12494
1.90214	0.08846	0.07954
1.93282	0.04556	0.03688
1.9635	0.00611	0.00548
1.99418	0.03162	0.03846
2.02485	0.06431	0.06907
2.05553	0.09262	0.09476
2.08621	0.11616	0.11523
2.11689	0.13473	0.13038
2.14757	0.14823	0.14025
2.17825	0.1567	0.14507
2.20893	0.1603	0.14516
2.23961	0.1593	0.14102
2.27029	0.15408	0.13323
2.30097	0.14508	0.12249
2.33165	0.13287	0.10962
2.36233	0.11807	0.09555
2.39301	0.1014	0.08139
2.42369	0.08371	0.06848
2.45437	0.06613	0.05846
2.48505	0.05043	0.05291
2.51573	0.03982	0.05241
2.54641	0.03845	0.0558
2.57709	0.04603	0.061
2.60777	0.05788	0.06625
2.63845	0.07055	0.07042
2.66913	0.08245	0.0729
2.69981	0.09281	0.07339
2.73049	0.10129	0.07185
2.76117	0.10773	0.06838
2.79185	0.11211	0.06322
2.82252	0.11453	0.05671
2.8532	0.11513	0.0493
2.88388	0.11415	0.04159
2.91456	0.11184	0.03435
2.94524	0.10854	0.02864
2.97592	0.10457	0.02569
3.0066	0.10029	0.02608
3.03728	0.09607	0.02896
3.06796	0.09221	0.03288
3.09864	0.08902	0.03672
3.12932	0.08667	0.03981
3.16	0.08526	0.04182
3.19068	0.08477	0.04258
3.22136	0.08507	0.04208
3.25204	0.08597	0.04038
3.28272	0.08723	0.03764
3.3134	0.08862	0.03406
3.34408	0.08995	0.02992
3.37476	0.09102	0.0256
3.40544	0.09171	0.02157
3.43612	0.09191	0.01846
3.4668	0.09155	0.01689
3.49748	0.09059	0.01713
3.52816	0.08902	0.01872
3.55884	0.08684	0.02089
3.58952	0.08408	0.02301
3.62019	0.08079	0.02471
3.65087	0.07702	0.02577
3.68155	0.07284	0.02609
3.71223	0.06832	0.02565
3.74291	0.06356	0.02449
3.77359	0.05862	0.0227
3.80427	0.05362	0.02041
3.83495	0.04861	0.01779
3.86563	0.04369	0.01507
3.89631	0.03891	0.01255
3.92699	0.03435	0.01061
3.95767	0.03002	0.00967
3.98835	0.02598	0.00987
4.01903	0.02223	0.01089
4.04971	0.01878	0.01223
4.08039	0.01564	0.0135
4.11107	0.01282	0.01447
4.14175	0.01039	0.01503
4.17243	0.00846	0.01512
4.20311	0.00724	0.01475
4.23379	0.00692	0.01395
4.26447	0.00746	0.01277
4.29515	0.00857	0.0113
4.32583	0.00994	0.00965
4.35651	0.01133	0.00798
4.38719	0.01262	0.00649
4.41786	0.01372	0.00546
4.44854	0.01458	0.00517
4.47922	0.01514	0.0056
4.5099	0.01539	0.00643
4.54058	0.01532	0.00734
4.57126	0.01493	0.00813
4.60194	0.01424	0.00868
4.63262	0.01328	0.00896
4.6633	0.0121	0.00895
4.69398	0.01076	0.00865
4.72466	0.00933	0.00809
4.75534	0.00793	0.00731
4.78602	0.0067	0.00637
4.8167	0.00584	0.00531
4.84738	0.00553	0.00423
4.87806	0.00581	0.00324
4.90874	0.00652	0.00251
4.93942	0.00742	0.00228
4.9701	0.00837	0.00256
5.00078	0.00926	0.0031
5.03146	0.01004	0.00366
5.06214	0.01072	0.00412
5.09282	0.01129	0.00444
5.1235	0.01178	0.0046
5.15418	0.01223	0.00459
5.18486	0.01267	0.00442
5.21553	0.01313	0.00412
5.24621	0.01365	0.00371
5.27689	0.01422	0.00323
5.30757	0.01486	0.00269
5.33825	0.01553	0.00216
5.36893	0.01622	0.00169
5.39961	0.0169	0.00136
5.43029	0.01753	0.00125
5.46097	0.01808	0.00136
5.49165	0.01853	0.00157
5.52233	0.01886	0.00179
5.55301	0.01906	0.00197
5.58369	0.01912	0.00208
5.61437	0.01905	0.00212
5.64505	0.01885	0.00209
5.67573	0.01853	0.002
5.70641	0.01811	0.00185
5.73709	0.01761	0.00166
5.76777	0.01706	0.00145
5.79845	0.01646	0.00121
5.82913	0.01585	0.000979169
5.85981	0.01524	0.000752128
5.89049	0.01466	0.000543183
5.92117	0.01411	0.000360576
5.95185	0.01362	0.000213145
5.98253	0.01319	0.000120792
6.0132	0.01283	0.000119937

[truncated: 12 more sheets: Fig. 4b, Fig. 4c, Fig. 4f, Fig. 4i, Fig. 4k, Fig. 5b-d, Fig. 5f, Fig. 5h, S 22, S 23b, S 23d, S 23f]
